# Supplementary material for: Dietary calcium, phosphorus, and potassium intake associated with erectile dysfunction in the National Health and Nutrition Examination Survey (NHANES) 2001 to 2004
Source: PLoS One. 2024 Feb 21;19(2):e0297129. doi: 10.1371/journal.pone.0297129 (PMC10880986; doi:10.1371/journal.pone.0297129)
Supplement: S1 Data — (XLS) [file pone.0297129.s002.xls]

SEQN	SEX	AGE	RACE	EDUCATION.LEVEL	MARITAL.STATUS	PIR	DRINK	BMI	GXY	DIABETES	ED	GLU	TOTAL.CHOLESTEROL..MG.DL.	HDL	SMOKE	GAI	LIN	JIA	JULIE	ZHONGDENG	BODY.ACTIVITY
10000	1	18	3	NA	5	4.2	NA	36.86	2	2	NA	NA	154	32	NA	285	600	855	2	1	NA
10001	1	28	1	2	1	0.18	1	24.54	NA	2	2	92.5	167	42	1	1691	2247	3282	2	2	4
10002	1	17	2	NA	5	2.83	NA	19.69	2	2	NA	NA	170	61	NA	854	1447	2267	1	1	2
10003	2	81	3	3	2	NA	NA	NA	2	2	NA	NA	NA	NA	2	NA	NA	NA	2	2	4
10004	1	46	3	3	1	5	1	29.64	2	1	3	NA	171	35	1	539	1519	3548	2	2	4
10005	2	39	4	4	6	2.15	1	32.12	1	1	NA	NA	178	39	1	2132	2136	5468	2	2	4
10006	2	21	2	4	5	NA	1	31.12	2	2	NA	NA	NA	NA	1	133	466	519	1	1	2
10007	2	63	1	3	1	0.87	2	26.57	1	1	NA	228.5	202	61	2	718	936	1930	2	2	4
10008	1	9	4	NA	NA	0.98	NA	18.25	NA	2	NA	NA	185	78	NA	1021	1513	2176	NA	NA	NA
10009	2	4	2	NA	NA	0.62	NA	18.53	NA	2	NA	NA	163	40	NA	781	1111	2873	NA	NA	NA
10010	1	0	5	NA	NA	0.45	NA	NA	NA	NA	NA	NA	NA	NA	NA	649	340	860	NA	NA	NA
10011	2	17	5	NA	5	1.71	NA	24.24	2	2	NA	NA	NA	NA	NA	147	325	479	1	1	4
10012	2	14	4	NA	5	0.66	NA	20.05	NA	2	NA	81.9	126	45	NA	586	667	939	2	2	4
10013	1	58	1	1	4	4.03	1	29.52	1	2	1	121	199	39	1	293	1001	1650	2	2	4
10014	2	62	3	2	2	1.29	1	22.36	2	2	NA	NA	239	50	1	616	875	3149	2	2	4
10015	2	15	3	NA	5	5	NA	18.72	NA	2	NA	90.6	209	64	NA	1181	1509	3810	1	1	4
10016	1	3	1	NA	NA	1.01	NA	17	NA	2	NA	NA	128	33	NA	582	713	2022	NA	NA	NA
10017	2	35	1	1	1	NA	2	NA	2	2	NA	75.7	380	67	2	NA	NA	NA	2	2	4
10018	2	15	1	NA	5	3.33	NA	18.24	NA	2	NA	85.2	145	69	NA	1731	1525	2048	2	1	2
10019	1	28	4	3	5	NA	NA	29.81	2	2	NA	NA	NA	NA	2	1460	2656	3431	1	2	2
10020	2	35	1	1	1	0.45	2	30.01	2	2	NA	NA	191	52	2	395	713	1274	2	2	4
10021	1	44	4	2	5	0	1	35.18	1	2	2	162.4	171	42	1	363	1756	4016	2	2	4
10022	1	9	1	NA	NA	1.93	NA	NA	NA	2	NA	NA	NA	NA	NA	NA	NA	NA	NA	NA	NA
10023	1	13	3	NA	NA	5	NA	18.4	NA	2	NA	96.1	127	50	NA	2308	2550	3305	1	2	4
10024	1	40	3	4	5	2.51	1	29.36	2	2	2	NA	233	40	1	544	1200	1937	2	2	4
10025	2	47	3	4	1	2.69	2	31.42	2	2	NA	85.6	186	53	2	1288	1809	3103	2	2	4
10026	1	2	5	NA	NA	1.21	NA	17.87	NA	2	NA	NA	NA	NA	NA	2031	2035	3925	NA	NA	NA
10027	1	7	1	NA	NA	NA	NA	17.1	NA	2	NA	NA	167	67	NA	652	1041	2533	NA	NA	NA
10028	2	4	2	NA	NA	NA	NA	7.99	NA	2	NA	NA	156	42	NA	681	1012	2031	NA	NA	NA
10029	1	85	3	2	2	2.71	1	28.58	2	2	4	NA	189	87	1	283	796	2294	2	2	NA
10030	2	14	4	NA	5	0.91	NA	24.99	NA	2	NA	89.1	114	45	NA	137	234	759	1	1	4
10031	2	24	4	2	5	0.05	1	33.15	2	2	NA	NA	163	55	1	429	524	1263	2	2	4
10032	1	9	4	NA	NA	3.4	NA	15.15	NA	2	NA	NA	144	54	NA	994	1560	3000	NA	NA	NA
10033	2	51	3	3	3	1.27	2	33.05	2	2	NA	NA	243	44	2	175	685	1922	2	2	4
10034	2	18	4	NA	5	3.76	NA	NA	2	2	NA	NA	NA	NA	NA	NA	NA	NA	1	2	4
10035	2	18	3	NA	5	0.29	NA	23.57	2	2	NA	NA	258	34	NA	982	1308	1699	2	1	2
10036	2	17	3	NA	5	2.05	NA	23.74	2	2	NA	NA	NA	NA	NA	1626	1702	2323	2	1	2
10037	2	85	3	1	2	1.25	2	37.39	1	2	NA	NA	197	28	2	140	453	860	2	2	NA
10038	2	9	1	NA	NA	3.17	NA	17.38	NA	2	NA	NA	137	54	NA	952	1742	3522	NA	NA	NA
10039	2	38	3	3	6	3.03	1	22.96	2	2	NA	89.1	151	48	1	1902	1793	2926	1	1	4
10040	2	76	4	2	2	1.72	1	47.88	2	2	NA	85.3	169	56	1	365	759	1287	2	2	4
10041	1	16	1	NA	5	1.26	NA	40.96	2	2	NA	NA	NA	NA	NA	333	634	1061	2	2	4
10042	1	14	4	NA	5	0.73	NA	28.05	NA	2	NA	NA	151	36	NA	930	906	1555	1	2	4
10043	1	14	1	NA	5	2.53	NA	19.71	NA	2	NA	NA	149	44	NA	1174	2202	3286	1	2	2
10044	1	28	3	2	5	0.11	1	25.26	1	2	1	92.2	239	58	1	189	617	1157	1	1	2
10045	1	18	4	NA	5	1.33	NA	17.96	2	2	NA	NA	NA	NA	NA	971	1127	2651	2	1	4
10046	2	11	1	NA	NA	0	NA	23.72	NA	2	NA	NA	170	56	NA	729	957	3090	NA	NA	NA
10047	2	16	1	NA	5	1.12	NA	22.91	NA	2	NA	83	144	41	NA	184	629	1084	2	2	4
10048	2	6	4	NA	NA	4.53	NA	12.9	NA	2	NA	NA	NA	NA	NA	386	677	1382	NA	NA	NA
10049	2	13	1	NA	NA	1.89	NA	37.8	NA	2	NA	NA	NA	NA	NA	NA	NA	NA	1	1	2
10050	1	72	3	3	1	5	1	29.94	2	2	2	100.8	188	50	1	1003	1561	3946	2	1	4
10051	2	74	4	1	1	2.18	1	NA	2	2	NA	NA	250	84	1	160	365	501	2	2	NA
10052	1	24	1	3	5	2.73	1	35.97	2	2	3	88.4	199	29	2	780	1552	2647	1	2	2
10053	2	33	3	5	1	NA	NA	21.27	2	2	NA	76.3	184	67	2	1073	1032	2821	1	1	4
10054	1	18	1	NA	5	1.92	NA	25.61	2	2	NA	NA	168	49	NA	5531	6072	5705	1	2	4
10055	1	21	3	2	1	1.23	1	22.23	2	2	1	NA	126	33	2	221	396	537	1	2	4
10056	2	19	2	NA	5	NA	NA	24.01	2	2	NA	97.3	219	49	NA	970	1365	1423	2	2	4
10057	2	58	3	2	1	5	NA	32.73	1	2	NA	NA	203	61	1	NA	NA	NA	2	2	4
10058	2	17	1	NA	5	1.05	NA	22.32	NA	2	NA	NA	168	64	NA	1340	1509	3530	1	2	4
10059	1	0	1	NA	NA	3.97	NA	NA	NA	NA	NA	NA	NA	NA	NA	876	612	1027	NA	NA	NA
10060	2	26	3	2	5	2.93	2	29.38	2	2	NA	91.4	208	55	2	932	1276	2998	2	2	4
10061	1	46	3	4	5	2.48	1	23.37	2	2	1	NA	202	53	1	813	2205	4146	2	1	2
10062	2	76	1	1	2	1.69	NA	NA	1	2	NA	NA	NA	NA	1	NA	NA	NA	2	2	2
10063	2	14	5	NA	5	2.38	NA	19.41	NA	2	NA	94.7	156	47	NA	1205	1177	2873	1	1	4
10064	1	17	3	NA	5	0.94	NA	25.4	2	2	NA	96.8	146	48	NA	466	800	5721	1	2	2
10065	1	3	1	NA	NA	0.14	NA	19.28	NA	2	NA	NA	181	37	NA	450	746	1746	NA	NA	NA
10066	1	2	1	NA	NA	0.18	NA	15.79	NA	2	NA	NA	NA	NA	NA	NA	NA	NA	NA	NA	NA
10067	2	0	1	NA	NA	0.38	NA	NA	NA	NA	NA	NA	NA	NA	NA	NA	NA	NA	NA	NA	NA
10068	1	17	1	NA	5	0.59	NA	22.56	2	2	NA	90.4	113	41	NA	1643	2186	4595	1	2	4
10069	1	12	5	NA	NA	3.59	NA	24.01	NA	2	NA	86.1	182	38	NA	1694	1976	1969	1	1	4
10070	1	62	3	4	1	5	1	30.89	2	2	3	NA	203	46	1	1376	1735	3838	2	1	4
10071	2	17	3	NA	5	1.24	NA	31.11	2	2	NA	89.6	180	36	NA	255	738	1186	2	2	4
10072	2	30	1	3	1	0.85	NA	24.79	1	2	NA	91.8	145	46	2	795	1557	3611	2	2	4
10073	2	71	3	5	1	5	1	25.19	2	2	NA	93.2	202	45	1	482	829	2058	2	2	4
10074	2	35	3	5	1	5	1	24.98	2	2	NA	82.9	288	62	2	573	1036	1911	2	1	NA
10075	1	46	3	3	1	NA	1	27.73	2	2	1	129.2	205	34	1	217	1098	1660	2	2	4
10076	2	1	4	NA	NA	3.39	NA	NA	NA	2	NA	NA	NA	NA	NA	582	617	1260	NA	NA	NA
10077	2	24	5	4	1	5	1	28.4	2	2	NA	82.9	182	60	2	1798	1572	2632	1	2	4
10078	1	0	3	NA	NA	0.67	NA	NA	NA	NA	NA	NA	NA	NA	NA	635	537	1482	NA	NA	NA
10079	1	5	4	NA	NA	0.83	NA	15.18	NA	2	NA	NA	NA	NA	NA	1009	1118	2491	NA	NA	NA
10080	1	85	3	5	1	NA	1	NA	1	2	3	NA	NA	NA	1	NA	NA	NA	1	1	4
10081	1	9	4	NA	NA	3.4	NA	14.49	NA	2	NA	NA	127	45	NA	237	757	1534	NA	NA	NA
10082	2	85	3	3	2	1.63	NA	NA	1	2	NA	NA	NA	NA	2	NA	NA	NA	2	2	4
10083	1	38	4	3	1	3.31	1	26.52	2	2	2	95.2	210	49	2	706	1560	2467	1	1	2
10084	2	10	3	NA	NA	5	NA	20.39	NA	2	NA	NA	162	54	NA	917	1175	1461	NA	NA	NA
10085	2	33	5	5	1	5	1	26.31	2	2	NA	83	189	62	2	408	940	2056	1	1	4
10086	1	2	3	NA	NA	3.31	NA	17.02	NA	2	NA	NA	NA	NA	NA	922	1021	2584	NA	NA	NA
10087	2	70	4	1	3	4.07	NA	35.69	1	2	NA	NA	NA	NA	2	NA	NA	NA	2	2	4
10088	2	33	5	2	1	1.06	1	23.5	2	2	NA	84.3	208	55	2	1427	2380	5546	1	1	4
10089	2	8	3	NA	NA	4.25	NA	15.11	NA	2	NA	NA	145	49	NA	467	1048	800	NA	NA	NA
10090	2	57	4	4	5	1.72	2	46.69	1	2	NA	NA	234	48	2	251	304	1299	2	2	4
10091	2	16	1	NA	5	1.42	NA	23.19	2	2	NA	NA	188	60	NA	935	1126	1282	1	1	4
10092	1	4	4	NA	NA	NA	NA	15.3	NA	2	NA	NA	NA	NA	NA	571	1060	2558	NA	NA	NA
10093	2	29	3	5	1	3.21	1	34.56	2	2	NA	109.5	151	65	2	822	1201	2050	1	1	4
10094	2	0	5	NA	NA	1.46	NA	NA	NA	NA	NA	NA	NA	NA	NA	341	265	398	NA	NA	NA
10095	1	15	3	NA	5	NA	NA	NA	NA	2	NA	NA	NA	NA	NA	775	1780	2241	NA	NA	NA
10096	2	60	3	3	1	5	1	26.24	2	2	NA	NA	221	54	1	891	1084	2457	2	1	2
10097	2	5	3	NA	NA	NA	NA	13.99	NA	2	NA	NA	NA	NA	NA	822	1066	1853	NA	NA	NA
10098	2	85	4	2	2	0.84	NA	NA	2	2	NA	92.4	135	68	2	NA	NA	NA	2	2	4
10099	2	24	4	4	5	2.05	1	41.8	2	2	NA	NA	182	48	1	810	921	1355	2	1	2
10100	2	27	1	4	1	1.19	NA	22.35	2	2	NA	91.5	201	49	2	1135	1922	5367	2	2	4
10101	1	68	4	5	2	1.28	1	26.44	1	1	4	258.2	145	65	1	470	703	2397	2	2	2
10102	1	63	4	1	1	1.04	2	29.37	1	2	4	206	137	50	1	253	887	1474	2	1	4
10103	2	44	1	3	1	2.83	2	33.06	2	2	NA	NA	214	46	2	2224	2436	4144	2	1	4
10104	2	51	3	2	1	1.11	2	33.29	1	1	NA	NA	206	48	2	944	1516	3121	2	1	4
10105	2	40	4	4	5	1.55	2	27.92	2	2	NA	NA	183	42	1	236	991	1448	2	2	2
10106	1	70	1	2	1	1.01	2	26.5	1	1	9	NA	275	39	2	488	1073	2657	2	2	4
10107	2	53	3	3	3	5	1	23.17	2	2	NA	NA	170	67	1	752	1180	3040	2	1	2
10108	2	3	4	NA	NA	NA	NA	15.77	NA	2	NA	NA	NA	NA	NA	953	1561	3183	NA	NA	NA
10109	2	8	3	NA	NA	5	NA	14.06	NA	2	NA	NA	233	66	NA	614	1355	3063	NA	NA	NA
10110	1	17	4	NA	5	0.83	NA	23.11	2	2	NA	NA	167	43	NA	233	630	889	1	1	4
10111	1	18	4	NA	5	0.44	NA	25.04	1	2	NA	NA	148	70	NA	804	1336	2502	1	1	4
10112	2	61	3	1	2	5	NA	NA	2	2	NA	NA	NA	NA	2	NA	NA	NA	1	2	4
10113	1	45	3	3	1	0.55	1	27.53	2	2	1	105.4	219	42	1	1332	1318	3483	2	2	4
10114	2	79	3	3	2	4.06	1	40.39	1	2	NA	102.9	NA	NA	1	400	908	2020	2	2	2
10115	2	14	3	NA	5	5	NA	19.52	NA	2	NA	NA	NA	NA	NA	1110	2101	3553	1	1	2
10116	1	48	4	4	6	2.01	1	32.21	2	2	1	NA	174	40	1	536	992	1606	2	2	4
10117	1	2	1	NA	NA	NA	NA	NA	NA	2	NA	NA	NA	NA	NA	NA	NA	NA	NA	NA	NA
10118	1	19	1	NA	5	1.4	NA	20.35	2	2	NA	90.7	161	50	NA	1394	1886	4040	1	1	2
10119	2	22	3	3	1	1.46	2	29.42	2	2	NA	NA	279	52	1	323	1513	3196	2	2	4
10120	1	42	3	2	3	4.74	1	22.23	2	2	2	NA	NA	NA	1	596	849	2430	2	2	4
10121	1	39	1	3	3	5	1	27.74	2	2	1	104.2	200	44	1	503	1278	2172	2	1	4
10122	2	17	4	NA	5	0.44	NA	26.93	1	2	NA	NA	156	64	NA	560	591	1539	2	1	2
10123	2	9	1	NA	NA	NA	NA	14.97	NA	2	NA	NA	NA	NA	NA	939	1344	3147	NA	NA	NA
10124	1	13	3	NA	NA	3.46	NA	16.93	NA	2	NA	NA	176	69	NA	1871	2438	3884	1	1	4
10125	2	19	4	NA	5	0.59	NA	29.69	2	2	NA	91.6	170	46	NA	1114	1802	4954	1	1	4
10126	2	8	3	NA	NA	3.68	NA	22.14	NA	2	NA	NA	NA	NA	NA	942	1332	2438	NA	NA	NA
10127	2	0	1	NA	NA	0.52	NA	NA	NA	NA	NA	NA	NA	NA	NA	556	440	1333	NA	NA	NA
10128	2	40	3	4	1	3.63	1	22.47	2	2	NA	NA	178	57	2	977	1581	2519	1	1	4
10129	1	1	4	NA	NA	0.12	NA	NA	NA	2	NA	NA	NA	NA	NA	575	628	1982	NA	NA	NA
10130	2	12	1	NA	NA	0.28	NA	28.66	NA	2	NA	NA	149	62	NA	714	1175	1606	1	2	2
10131	2	81	3	1	1	1.84	1	27.72	2	1	NA	NA	298	42	2	794	1048	2425	2	2	2
10132	2	15	4	NA	5	3.4	NA	26.86	NA	2	NA	88.3	150	56	NA	331	853	2451	1	2	2
10133	1	84	3	4	2	2.82	1	28.34	1	2	4	100.2	213	47	2	678	1303	2069	2	1	2
10134	2	5	5	NA	NA	2.44	NA	15.86	NA	2	NA	NA	143	40	NA	1023	1301	2174	NA	NA	NA
10135	1	8	3	NA	NA	3.54	NA	15.07	NA	2	NA	NA	NA	NA	NA	1588	2166	3276	NA	NA	NA
10136	2	43	1	1	1	1.66	2	31.1	2	2	NA	NA	208	60	2	444	691	873	2	2	4
10137	2	39	2	5	3	1.78	NA	NA	2	2	NA	NA	NA	NA	1	NA	NA	NA	2	2	4
10138	1	3	1	NA	NA	1.56	NA	16.31	NA	2	NA	NA	NA	NA	NA	1010	928	1862	NA	NA	NA
10139	1	0	1	NA	NA	0.49	NA	NA	NA	NA	NA	NA	NA	NA	NA	1098	816	1139	NA	NA	NA
10140	1	85	3	2	2	1.22	1	26.92	2	2	4	NA	254	44	1	429	624	2141	2	2	4
10141	1	11	2	NA	NA	2.56	NA	22.09	NA	2	NA	NA	127	45	NA	1981	2169	3466	NA	NA	NA
10142	2	84	4	1	2	NA	2	35.27	1	3	NA	NA	259	47	2	443	565	1663	2	2	4
10143	1	11	3	NA	NA	1.93	NA	20.83	NA	2	NA	NA	146	50	NA	1717	2236	3106	NA	NA	NA
10144	2	23	3	3	1	0.41	NA	NA	2	2	NA	91.8	146	51	2	1531	1911	3801	2	1	2
10145	1	0	3	NA	NA	0.96	NA	NA	NA	NA	NA	NA	NA	NA	NA	NA	NA	NA	NA	NA	NA
10146	1	70	3	5	1	3.35	1	34.52	1	2	3	100	204	52	1	811	1219	3127	2	1	2
10147	1	2	3	NA	NA	0.83	NA	NA	NA	2	NA	NA	NA	NA	NA	1092	1131	2189	NA	NA	NA
10148	2	0	1	NA	NA	0.4	NA	NA	NA	NA	NA	NA	NA	NA	NA	583	546	1473	NA	NA	NA
10149	1	13	4	NA	NA	NA	NA	17.35	NA	2	NA	NA	NA	NA	NA	1333	1410	3952	1	1	4
10150	2	21	2	4	6	0.7	1	37.74	1	2	NA	82	182	51	2	352	722	1579	2	1	2
10151	2	14	3	NA	5	1.89	NA	22.67	NA	2	NA	97.3	183	49	NA	1751	1774	2238	1	1	4
10152	2	5	1	NA	NA	1.7	NA	15.2	NA	2	NA	NA	162	49	NA	841	738	1017	NA	NA	NA
10153	1	21	3	4	5	NA	1	30.65	1	2	1	NA	212	37	2	223	1158	1973	1	1	2
10154	2	72	4	4	1	1.31	2	26.9	2	2	NA	101.9	245	45	2	336	589	1723	2	1	2
10155	2	2	3	NA	NA	4.28	NA	16.24	NA	2	NA	NA	NA	NA	NA	NA	NA	NA	NA	NA	NA
10156	1	77	3	2	2	3.05	1	19.89	2	2	4	96.2	188	58	1	1186	1548	3407	2	2	2
10157	2	0	1	NA	NA	0.98	NA	NA	NA	NA	NA	NA	NA	NA	NA	710	465	940	NA	NA	NA
10158	1	11	3	NA	NA	3.12	NA	17.42	NA	2	NA	NA	120	45	NA	1823	1882	2380	NA	NA	NA
10159	1	16	2	NA	5	0.42	NA	22.18	2	2	NA	NA	110	42	NA	707	1279	1726	1	1	2
10160	2	1	4	NA	NA	0.44	NA	NA	NA	2	NA	NA	NA	NA	NA	681	1291	2078	NA	NA	NA
10161	1	19	3	NA	5	2.33	NA	23.68	2	2	NA	NA	166	59	NA	2112	2960	4414	1	1	2
10162	1	60	1	3	1	3.35	1	30.99	2	2	1	NA	248	40	1	791	1424	2388	2	2	4
10163	2	38	2	4	1	1.22	2	41.94	2	1	NA	NA	189	57	2	223	419	1396	2	2	4
10164	2	0	1	NA	NA	1.92	NA	NA	NA	NA	NA	NA	NA	NA	NA	938	670	1208	NA	NA	NA
10165	1	75	3	3	1	3.45	1	23.63	2	2	2	NA	162	25	2	628	1128	3137	2	1	2
10166	1	48	3	3	5	2.19	1	25.59	2	2	NA	91.9	180	45	2	1230	1736	3755	2	1	2
10167	2	60	1	1	4	NA	1	24.49	2	2	NA	86.4	208	39	2	905	1185	4156	2	2	4
10168	1	70	1	1	1	1.4	1	18.86	2	2	4	NA	172	112	1	398	562	1153	2	2	4
10169	2	10	1	NA	NA	1.65	NA	21.63	NA	2	NA	NA	188	55	NA	2054	2418	3192	NA	NA	NA
10170	1	1	4	NA	NA	0.26	NA	NA	NA	2	NA	NA	NA	NA	NA	1010	1200	2503	NA	NA	NA
10171	2	19	5	NA	5	1.29	NA	22.48	1	2	NA	86.6	182	49	NA	747	1004	1700	2	1	2
10172	1	54	3	5	1	5	1	27.9	2	2	1	NA	328	58	2	1268	2227	2062	2	1	2
10173	1	0	3	NA	NA	0.45	NA	NA	NA	NA	NA	NA	NA	NA	NA	NA	NA	NA	NA	NA	NA
10174	2	13	4	NA	NA	1.22	NA	30.29	NA	2	NA	NA	NA	NA	NA	469	836	1502	2	1	2
10175	2	21	1	1	5	2.51	NA	26.78	2	2	NA	NA	113	50	2	302	736	1608	2	2	2
10176	2	13	1	NA	NA	1.01	NA	22.86	NA	2	NA	87.4	146	42	NA	957	817	1317	1	1	2
10177	2	13	1	NA	NA	1.27	NA	17.42	NA	2	NA	NA	136	39	NA	777	975	1598	2	1	2
10178	1	44	3	3	1	2	1	27.56	2	2	1	NA	233	65	2	2804	4305	7292	1	1	2
10179	2	37	3	4	1	5	NA	NA	2	2	NA	NA	NA	NA	2	NA	NA	NA	1	1	4
10180	2	9	3	NA	NA	5	NA	NA	NA	2	NA	NA	NA	NA	NA	NA	NA	NA	NA	NA	NA
10181	2	41	1	2	1	2.95	1	31.08	1	2	NA	NA	215	64	2	421	837	2097	1	1	4
10182	2	11	4	NA	NA	0.98	NA	20.8	NA	2	NA	NA	190	59	NA	445	831	2270	NA	NA	NA
10183	2	32	3	3	1	5	1	22	2	2	NA	85.6	199	77	1	771	1145	2093	1	1	4
10184	1	9	4	NA	NA	1.12	NA	15.39	NA	2	NA	NA	152	49	NA	591	1287	2707	NA	NA	NA
10185	1	12	2	NA	NA	0	NA	16.05	NA	2	NA	95.7	153	45	NA	NA	NA	NA	1	1	2
10186	2	20	4	2	5	0.17	2	22	2	2	NA	71.2	137	42	2	309	1026	2236	1	2	2
10187	1	15	1	NA	5	0	NA	26.45	NA	2	NA	NA	126	55	NA	827	1540	3229	2	1	2
10188	1	1	1	NA	NA	0.99	NA	NA	NA	2	NA	NA	NA	NA	NA	848	931	2525	NA	NA	NA
10189	2	44	2	4	5	1.27	2	27.18	1	2	NA	85.4	196	63	2	281	316	1100	1	1	2
10190	2	0	1	NA	NA	1.03	NA	NA	NA	NA	NA	NA	NA	NA	NA	823	792	1557	NA	NA	NA
10191	1	15	1	NA	5	NA	NA	22.58	NA	2	NA	92.9	201	46	NA	NA	NA	NA	NA	NA	NA
10192	1	44	4	5	1	2.04	1	20.69	2	2	1	NA	226	82	1	605	1220	2160	2	1	NA
10193	2	12	2	NA	NA	4.53	NA	29.12	NA	2	NA	NA	125	48	NA	870	1106	1565	1	1	2
10194	2	0	4	NA	NA	0.49	NA	NA	NA	NA	NA	NA	NA	NA	NA	331	459	887	NA	NA	NA
10195	1	42	4	2	1	1.2	1	25.34	2	2	2	NA	NA	NA	1	357	850	1841	2	2	4
10196	2	0	1	NA	NA	0	NA	NA	NA	NA	NA	NA	NA	NA	NA	NA	NA	NA	NA	NA	NA
10197	1	0	3	NA	NA	1.02	NA	NA	NA	NA	NA	NA	NA	NA	NA	NA	NA	NA	NA	NA	NA
10198	2	7	3	NA	NA	1.6	NA	14.19	NA	2	NA	NA	134	46	NA	479	575	1631	NA	NA	NA
10199	2	30	5	3	1	2.51	NA	20.75	2	2	NA	NA	174	68	2	181	445	805	2	2	4
10200	1	10	4	NA	NA	NA	NA	16.17	NA	2	NA	NA	NA	NA	NA	453	945	1941	NA	NA	NA
10201	1	40	3	3	5	5	1	36.72	2	2	1	NA	224	41	2	133	232	1394	2	1	2
10202	2	26	3	4	1	2.87	1	28.49	2	2	NA	NA	207	78	1	710	774	1863	2	1	2
10203	1	48	3	4	1	5	1	27.24	1	2	1	NA	164	32	2	424	1131	3044	2	2	4
10204	2	14	4	NA	5	3.39	NA	31.66	NA	2	NA	80.7	166	52	NA	894	1196	2957	1	1	2
10205	1	67	3	3	1	2.5	1	23.99	1	2	3	NA	250	51	1	363	869	1187	2	2	4
10206	2	8	4	NA	NA	2.19	NA	16.59	NA	2	NA	NA	216	75	NA	920	1088	2132	NA	NA	NA
10207	2	66	3	4	1	1.98	2	42.03	1	2	NA	111.7	165	58	1	413	1004	1229	2	2	4
10208	1	12	3	NA	NA	0.73	NA	31.42	NA	2	NA	87.7	183	41	NA	371	422	548	1	1	4
10209	1	0	1	NA	NA	0.49	NA	NA	NA	NA	NA	NA	NA	NA	NA	NA	NA	NA	NA	NA	NA
10210	2	12	4	NA	NA	NA	NA	18.4	NA	2	NA	80.4	159	57	NA	1619	2185	3064	2	2	4
10211	1	13	5	NA	NA	3.99	NA	15.99	NA	2	NA	NA	144	45	NA	1507	1767	2463	1	1	2
10212	2	4	3	NA	NA	1.93	NA	15.08	NA	2	NA	NA	NA	NA	NA	600	1256	2479	NA	NA	NA
10213	1	4	4	NA	NA	0.39	NA	15.91	NA	2	NA	NA	NA	NA	NA	580	926	2878	NA	NA	NA
10214	1	12	4	NA	NA	0.44	NA	18.45	NA	2	NA	NA	NA	NA	NA	NA	NA	NA	NA	NA	NA
10215	1	8	1	NA	NA	1.52	NA	17.42	NA	2	NA	NA	190	70	NA	1371	1405	2842	NA	NA	NA
10216	2	18	3	NA	5	0.23	NA	24.18	2	2	NA	NA	184	71	NA	1157	1190	1484	1	1	4
10217	2	2	1	NA	NA	2.55	NA	14.94	NA	2	NA	NA	NA	NA	NA	488	773	1512	NA	NA	NA
10218	1	0	4	NA	NA	0.74	NA	NA	NA	NA	NA	NA	NA	NA	NA	556	308	924	NA	NA	NA
10219	2	55	4	5	1	2.33	NA	26.55	2	2	NA	74.7	205	87	2	393	806	2542	2	2	4
10220	1	18	1	NA	5	0.8	NA	31.27	NA	2	NA	NA	161	54	NA	625	1217	1641	2	2	4
10221	2	13	3	NA	NA	0.09	NA	24.74	NA	2	NA	NA	NA	NA	NA	590	645	1021	1	2	4
10222	1	9	1	NA	NA	0.97	NA	14.14	NA	2	NA	NA	141	39	NA	1079	1546	2743	NA	NA	NA
10223	1	0	3	NA	NA	1.13	NA	NA	NA	NA	NA	NA	NA	NA	NA	1061	839	1781	NA	NA	NA
10224	2	17	1	NA	5	3.54	NA	23.21	2	2	NA	NA	150	44	NA	2799	3810	4420	1	2	2
10225	1	82	3	4	1	1.01	1	25.22	2	2	4	117.9	228	55	2	NA	NA	NA	2	2	4
10226	1	20	3	2	5	3.18	NA	19.5	2	2	NA	NA	158	44	1	NA	NA	NA	1	2	4
10227	1	72	1	3	1	0.95	NA	NA	1	2	NA	NA	256	64	1	486	921	1354	2	2	4
10228	2	38	1	1	4	0.85	1	22.69	2	1	NA	NA	213	65	1	1831	2048	2345	1	1	2
10229	2	84	3	5	2	5	NA	NA	2	2	NA	NA	NA	NA	1	NA	NA	NA	2	2	NA
10230	1	17	3	NA	5	1.85	NA	22.52	2	2	NA	92.5	118	33	NA	1553	1984	2795	1	2	2
10231	1	11	3	NA	NA	3.02	NA	20.44	NA	2	NA	NA	175	55	NA	548	830	1894	NA	NA	NA
10232	2	11	3	NA	NA	4.19	NA	19.84	NA	2	NA	NA	99	40	NA	2665	2779	4181	NA	NA	NA
10233	2	14	1	NA	5	1.26	NA	41.48	NA	2	NA	NA	NA	NA	NA	NA	NA	NA	1	1	1
10234	2	41	1	4	1	2.83	2	38.11	2	3	NA	NA	220	48	2	579	1108	1647	2	1	2
10235	2	11	1	NA	NA	0.4	NA	21.73	NA	2	NA	NA	166	32	NA	871	1306	3142	NA	NA	NA
10236	2	37	3	1	6	1.24	NA	23.67	2	2	NA	101	144	48	1	1587	1591	3126	2	2	4
10237	2	21	3	4	4	3.97	1	25.77	2	2	NA	NA	226	60	2	1509	1465	3421	1	1	1
10238	1	30	3	2	1	0.62	NA	NA	2	2	NA	NA	NA	NA	2	NA	NA	NA	1	1	1
10239	1	41	4	4	3	NA	NA	25.98	2	2	NA	NA	196	73	2	NA	NA	NA	2	2	4
10240	1	27	3	5	1	5	1	41.96	2	2	1	NA	165	42	2	706	1691	3316	2	1	4
10241	1	13	3	NA	NA	3.14	NA	34.1	NA	2	NA	NA	212	38	NA	2951	3729	5982	1	1	1
10242	1	13	3	NA	NA	2.73	NA	23.69	NA	2	NA	92	235	36	NA	370	706	826	2	1	2
10243	2	82	3	5	1	5	2	22.72	2	2	NA	91.5	222	97	1	385	650	2290	2	1	2
10244	1	8	3	NA	NA	2.32	NA	16.5	NA	2	NA	NA	NA	NA	NA	391	464	1169	NA	NA	NA
10245	2	20	4	1	6	0.48	1	31.03	2	2	NA	94.8	161	54	2	1009	2988	5487	2	2	4
10246	2	15	1	NA	5	0.85	NA	34.38	NA	2	NA	NA	170	47	NA	788	1073	1979	1	2	2
10247	2	37	3	5	1	5	1	24.52	2	2	NA	89.8	190	57	2	876	1309	2355	1	1	1
10248	2	11	1	NA	NA	0.45	NA	24.91	NA	2	NA	NA	179	37	NA	618	624	1990	NA	NA	NA
10249	2	57	3	4	3	1.63	1	NA	1	1	NA	NA	177	57	2	2007	3265	7245	2	2	NA
10250	1	53	3	4	1	5	1	31.93	2	2	7	NA	216	27	1	1819	1787	2661	2	1	2
10251	2	36	3	4	1	5	1	20.49	1	2	NA	88.8	204	66	2	594	659	1080	1	1	1
10252	1	32	4	4	6	NA	NA	NA	NA	2	NA	NA	NA	NA	2	NA	NA	NA	1	1	1
10253	2	5	4	NA	NA	0.75	NA	14.67	NA	2	NA	NA	142	56	NA	383	450	1191	NA	NA	NA
10254	2	68	3	2	2	NA	2	36.81	2	2	NA	106.5	223	51	1	131	273	678	2	1	2
10255	1	64	3	3	1	2.51	1	29.99	1	2	2	NA	262	39	1	1390	2304	5193	2	1	2
10256	1	0	4	NA	NA	1.3	NA	NA	NA	NA	NA	NA	NA	NA	NA	1176	805	1225	NA	NA	NA
10257	2	2	3	NA	NA	2.93	NA	16.7	NA	2	NA	NA	NA	NA	NA	720	788	1467	NA	NA	NA
10258	2	31	1	1	6	1.8	NA	NA	2	2	NA	NA	153	80	2	NA	NA	NA	2	1	2
10259	2	5	5	NA	NA	5	NA	13.85	NA	2	NA	NA	NA	NA	NA	547	667	1671	NA	NA	NA
10260	1	64	1	5	1	3.77	1	30.55	2	1	1	NA	194	45	1	911	2162	5732	2	1	2
10261	1	47	2	4	1	4.65	1	28.8	1	2	2	104.5	207	32	2	865	896	2690	1	1	1
10262	1	82	3	2	2	1.25	2	34.6	1	2	NA	NA	NA	NA	1	NA	NA	NA	2	1	NA
10263	1	12	1	NA	NA	0.94	NA	22.75	NA	2	NA	NA	197	47	NA	104	340	1372	1	1	1
10264	1	42	3	2	5	2.68	1	33.3	2	2	1	319	276	36	1	889	2375	7879	2	1	2
10265	1	14	3	NA	5	1.73	NA	16.86	NA	2	NA	105.9	152	47	NA	630	1253	3339	1	1	1
10266	1	45	1	3	1	2.97	1	27.55	2	2	1	NA	150	48	1	1468	2055	4091	2	2	2
10267	2	49	1	1	3	1.76	2	26.47	2	2	NA	NA	268	46	2	1157	1743	3432	1	1	1
10268	2	27	3	5	6	1.64	1	33.51	2	2	NA	87.9	157	54	1	1103	935	2082	1	2	2
10269	1	56	4	4	1	5	1	17.88	2	2	1	132.3	202	65	1	1478	1976	4671	2	2	4
10270	2	3	3	NA	NA	1.21	NA	14.36	NA	2	NA	NA	154	49	NA	938	979	2493	NA	NA	NA
10271	1	34	3	5	1	5	2	23.41	1	2	1	NA	184	51	2	1821	2459	5639	1	2	1
10272	1	7	3	NA	NA	1.36	NA	16.25	NA	2	NA	NA	193	55	NA	843	1399	1925	NA	NA	NA
10273	1	72	3	5	1	5	1	29.15	2	2	1	NA	185	59	1	624	1330	3162	2	1	4
10274	2	20	5	3	5	0.86	1	37.9	2	2	NA	88.2	210	58	1	1379	1676	2273	2	2	4
10275	1	12	3	NA	NA	3.63	NA	15.76	NA	2	NA	NA	156	51	NA	3244	5085	8845	1	2	2
10276	2	7	3	NA	NA	1.7	NA	16.74	NA	2	NA	NA	160	54	NA	912	939	2107	NA	NA	NA
10277	1	54	2	4	5	NA	1	30.45	2	1	2	NA	200	34	2	347	592	2216	1	2	2
10278	2	4	2	NA	NA	1.21	NA	NA	NA	2	NA	NA	NA	NA	NA	NA	NA	NA	NA	NA	NA
10279	2	1	3	NA	NA	0.6	NA	NA	NA	2	NA	NA	NA	NA	NA	NA	NA	NA	NA	NA	NA
10280	2	39	1	2	1	1.93	2	21.2	2	2	NA	NA	177	47	1	281	544	1253	2	2	4
10281	1	14	1	NA	5	0.93	NA	26.68	NA	2	NA	101.4	143	31	NA	671	827	1500	1	1	1
10282	1	58	4	3	2	1.75	2	38.89	1	2	1	NA	NA	NA	1	340	616	1502	2	2	4
10283	1	10	4	NA	NA	1.12	NA	NA	NA	2	NA	NA	NA	NA	NA	1719	3232	5266	NA	NA	NA
10284	1	21	3	4	5	5	NA	NA	2	2	NA	NA	NA	NA	2	NA	NA	NA	1	1	1
10285	2	7	3	NA	NA	3.33	NA	25.78	NA	2	NA	NA	NA	NA	NA	1221	1127	1681	NA	NA	NA
10286	1	15	1	NA	5	1.18	NA	35.17	NA	2	NA	NA	227	47	NA	1190	2081	3922	1	2	2
10287	2	5	3	NA	NA	4.44	NA	14.99	NA	2	NA	NA	137	40	NA	508	565	1452	NA	NA	NA
10288	2	44	3	3	1	0.93	1	50.84	2	2	NA	105.3	NA	NA	1	378	840	3350	2	2	NA
10289	2	28	1	3	1	3.59	1	21.93	2	2	NA	87.6	127	43	2	216	619	2400	1	2	1
10290	2	2	4	NA	NA	1.93	NA	NA	NA	2	NA	NA	NA	NA	NA	527	715	2109	NA	NA	NA
10291	2	16	5	NA	5	4.33	NA	NA	2	2	NA	NA	NA	NA	NA	NA	NA	NA	1	2	1
10292	2	20	5	4	5	2.27	2	26.87	2	2	NA	99.7	168	64	2	770	827	946	2	2	4
10293	1	18	3	NA	5	1.53	NA	NA	2	2	NA	NA	NA	NA	NA	NA	NA	NA	2	1	2
10294	2	23	3	1	5	0.05	1	18.42	1	2	NA	80.2	235	69	1	98	229	333	2	1	2
10295	2	48	1	2	1	3.99	2	36.52	1	1	NA	NA	237	45	1	4722	4314	8418	2	1	2
10296	1	36	4	5	1	0.99	1	26.45	2	2	1	91.3	131	44	2	1058	1409	1690	2	2	2
10297	2	18	1	NA	5	1.42	NA	23.47	2	2	NA	84.5	193	74	NA	1413	2004	3945	1	1	1
10298	2	7	5	NA	NA	3.54	NA	14.95	NA	2	NA	NA	NA	NA	NA	808	1151	1506	NA	NA	NA
10299	1	6	4	NA	NA	0.34	NA	17.11	NA	2	NA	NA	172	56	NA	858	2007	3385	NA	NA	NA
10300	1	17	3	NA	5	5	NA	24.23	2	2	NA	93.7	171	53	NA	850	1241	1130	1	2	2
10301	1	7	4	NA	NA	NA	NA	16.36	NA	2	NA	NA	141	49	NA	948	1255	1957	NA	NA	NA
10302	1	36	1	2	6	0.71	1	30.42	2	2	1	NA	203	39	1	511	1119	3245	1	1	1
10303	2	5	2	NA	NA	5	NA	18.16	NA	2	NA	NA	156	34	NA	1891	1678	3370	NA	NA	NA
10304	1	72	3	2	1	1.03	1	26.89	2	2	3	NA	154	47	1	162	606	2069	2	1	2
10305	2	13	1	NA	NA	2.6	NA	22.09	NA	2	NA	98	149	61	NA	1908	2272	4045	1	1	2
10306	1	59	3	5	1	NA	1	26	2	2	1	107.6	191	71	2	917	1354	3790	1	1	2
10307	2	85	1	2	2	0.86	NA	NA	2	2	NA	NA	NA	NA	1	504	628	1360	2	2	NA
10308	1	34	3	2	1	2.83	1	22.47	2	2	3	NA	212	73	1	NA	NA	NA	2	1	4
10309	1	4	3	NA	NA	2.56	NA	14.88	NA	2	NA	NA	NA	NA	NA	586	751	1091	NA	NA	NA
10310	2	15	3	NA	5	4.99	NA	15.95	NA	2	NA	78.2	212	49	NA	415	799	2557	1	1	1
10311	1	76	3	4	1	1.81	1	25.52	2	2	2	134.8	202	58	2	1201	1410	2541	1	2	1
10312	1	35	5	3	6	2.56	1	26.8	2	2	2	NA	313	27	1	290	798	3294	1	1	2
10313	2	46	3	4	1	5	1	27.49	2	2	NA	NA	187	55	2	365	1581	3836	2	1	2
10314	2	30	3	3	1	NA	NA	NA	2	2	NA	NA	NA	NA	1	NA	NA	NA	2	1	2
10315	1	41	3	4	1	5	1	29.3	2	1	3	239.9	202	44	1	808	990	2131	2	2	4
10316	1	47	4	3	6	4.51	1	30.22	2	2	2	NA	192	55	1	NA	NA	NA	2	2	4
10317	1	51	3	5	1	5	1	30.8	1	2	2	118.4	183	36	2	971	1483	3675	1	1	1
10318	1	6	3	NA	NA	1.5	NA	17.92	NA	2	NA	NA	193	43	NA	2632	2526	4424	NA	NA	NA
10319	2	64	1	4	1	5	2	23.59	2	2	NA	86.3	222	49	2	1023	1421	3334	2	1	2
10320	2	62	3	5	1	5	1	33.66	1	2	NA	98.5	194	42	1	1244	1284	2678	1	2	2
10321	1	52	3	5	1	5	1	27.86	1	1	3	172.3	178	70	1	1182	1607	2687	1	1	2
10322	1	44	1	1	1	1.52	NA	30.1	2	2	NA	NA	NA	NA	1	NA	NA	NA	2	2	2
10323	2	74	4	1	2	0.48	2	30.74	1	1	NA	NA	265	47	2	417	381	1446	2	2	2
10324	2	57	3	4	1	5	2	29.64	1	2	NA	102.5	237	67	2	1349	1560	2342	2	1	2
10325	2	14	4	NA	5	3.23	NA	21.39	NA	2	NA	NA	191	56	NA	842	1123	1469	1	1	1
10326	2	72	1	1	2	0.72	2	28.92	1	1	NA	NA	199	45	2	739	883	2841	2	2	2
10327	2	1	2	NA	NA	0.66	NA	NA	NA	2	NA	NA	NA	NA	NA	993	942	2115	NA	NA	NA
10328	2	80	4	2	2	1.05	NA	NA	2	2	NA	NA	NA	NA	2	NA	NA	NA	2	2	4
10329	1	9	3	NA	NA	2.25	NA	14.69	NA	2	NA	NA	150	46	NA	727	947	1549	NA	NA	NA
10330	2	71	1	3	2	2.66	1	28.29	1	2	NA	NA	233	55	1	567	934	1730	2	2	2
10331	1	9	1	NA	NA	1.56	NA	17.9	NA	2	NA	NA	151	63	NA	1341	1750	3049	NA	NA	NA
10332	1	62	3	3	1	5	1	23.87	1	1	2	NA	214	69	1	801	1077	2655	2	1	2
10333	2	84	3	5	5	NA	NA	NA	2	2	NA	NA	NA	NA	2	NA	NA	NA	2	2	4
10334	2	5	4	NA	NA	1.03	NA	17.39	NA	2	NA	NA	132	49	NA	839	1209	2597	NA	NA	NA
10335	1	61	3	4	1	3.01	1	49.47	2	2	3	NA	174	33	1	835	1813	3198	1	1	1
10336	1	52	3	4	1	5	1	25.2	2	2	1	NA	178	45	2	695	1348	2661	1	2	2
10337	2	19	1	NA	6	1.01	NA	20.92	2	2	NA	92.1	118	37	NA	781	1282	2419	2	1	4
10338	1	70	3	2	1	3.27	1	27.37	2	2	3	99.3	239	51	1	975	1180	2324	1	2	2
10339	1	22	2	1	5	0.55	NA	NA	2	2	NA	NA	NA	NA	1	NA	NA	NA	1	2	2
10340	1	7	4	NA	NA	4.97	NA	21.27	NA	2	NA	NA	156	54	NA	754	879	2085	NA	NA	NA
10341	1	4	1	NA	NA	0.91	NA	16.04	NA	2	NA	NA	151	39	NA	NA	NA	NA	NA	NA	NA
10342	2	13	4	NA	NA	0.73	NA	20.65	NA	2	NA	NA	111	50	NA	868	1505	3841	2	1	2
10343	2	16	4	NA	5	1.25	NA	33.24	1	2	NA	86.9	169	41	NA	276	466	1578	2	2	4
10344	2	26	1	4	1	4.1	2	27.32	1	2	NA	NA	263	68	2	516	834	1707	2	1	2
10345	2	12	1	NA	NA	4.6	NA	18.23	NA	2	NA	NA	152	56	NA	933	970	1650	1	2	2
10346	1	33	4	4	5	5	1	24.73	2	2	1	92.6	162	59	2	257	1084	1551	2	1	2
10347	2	49	2	5	1	4.72	1	37.05	1	2	NA	89.1	248	66	1	711	1147	3049	2	1	2
10348	1	65	4	2	1	2.21	2	40.73	1	1	NA	96.6	269	53	1	160	726	1762	2	2	2
10349	2	0	1	NA	NA	1.78	NA	NA	NA	NA	NA	NA	NA	NA	NA	522	442	854	NA	NA	NA
10350	1	8	3	NA	NA	5	NA	15.55	NA	2	NA	NA	148	54	NA	634	1162	3617	NA	NA	NA
10351	1	5	4	NA	NA	0.91	NA	16.95	NA	2	NA	NA	188	59	NA	898	1104	1873	NA	NA	NA
10352	1	61	3	3	1	3.45	1	25.06	2	2	2	NA	267	31	1	490	745	1003	2	2	4
10353	1	15	4	NA	5	0.28	NA	18.96	NA	2	NA	NA	161	75	NA	826	1337	3915	1	1	1
10354	2	55	4	3	3	4.47	NA	NA	2	2	NA	NA	NA	NA	2	NA	NA	NA	2	1	2
10355	1	5	2	NA	NA	0.62	NA	15.54	NA	2	NA	NA	180	47	NA	470	1399	3056	NA	NA	NA
10356	2	6	3	NA	NA	5	NA	NA	NA	2	NA	NA	NA	NA	NA	NA	NA	NA	NA	NA	NA
10357	2	52	4	3	5	1.12	1	20.19	1	2	NA	NA	175	68	1	421	1140	1835	2	2	4
10358	1	46	3	3	6	1.16	1	23.88	2	2	1	99.4	272	48	1	247	1185	2224	2	2	4
10359	2	17	4	NA	5	4.72	NA	41.25	2	2	NA	198.8	179	53	NA	625	909	1540	2	2	4
10360	2	7	3	NA	NA	0.75	NA	14.85	NA	2	NA	NA	237	73	NA	845	959	1566	NA	NA	NA
10361	2	49	3	2	5	1.13	1	26.75	2	2	NA	NA	244	39	1	1118	1501	1468	2	2	4
10362	2	42	1	4	4	1.08	1	26.21	2	2	NA	87.5	188	53	1	2044	2913	4397	1	2	2
10363	2	67	1	2	1	5	1	23.97	2	2	NA	NA	267	76	2	122	247	1752	2	2	4
10364	2	79	3	3	2	NA	2	NA	1	2	NA	121.5	197	34	1	1140	1503	3442	2	2	4
10365	1	45	4	2	1	1.37	1	28.22	2	2	1	NA	258	36	1	544	1510	2778	2	2	4
10366	1	40	4	3	6	0	NA	23.07	2	2	NA	86.5	188	79	1	2595	4002	6992	2	2	2
10367	2	84	3	7	77	1.75	2	22.27	2	2	NA	NA	197	47	7	933	1391	2628	2	2	NA
10368	1	15	1	NA	5	0.93	NA	26.93	NA	2	NA	103.2	224	54	NA	1368	1912	3638	1	1	2
10369	1	2	4	NA	NA	1.76	NA	18.04	NA	2	NA	NA	NA	NA	NA	632	949	2227	NA	NA	NA
10370	2	17	3	NA	5	3.63	NA	21.93	2	2	NA	NA	150	39	NA	3985	3884	7277	1	1	2
10371	2	3	4	NA	NA	NA	NA	13.92	NA	2	NA	NA	NA	NA	NA	551	751	1437	NA	NA	NA
10372	1	0	1	NA	NA	1.48	NA	NA	NA	NA	NA	NA	NA	NA	NA	NA	NA	NA	NA	NA	NA
10373	2	61	4	2	3	2.58	1	28.94	1	2	NA	NA	215	52	1	364	273	633	2	2	4
10374	2	81	3	3	2	3.27	1	27.44	2	2	NA	116.3	210	67	1	228	555	1472	2	2	NA
10375	1	75	3	4	1	2.93	2	22.27	1	2	1	NA	179	47	1	207	359	2483	2	1	2
10376	2	29	3	5	1	5	1	26.91	2	2	NA	NA	123	50	2	1094	1258	1747	1	1	2
10377	2	66	3	5	3	0.87	2	28.66	1	1	NA	NA	258	44	2	189	475	1155	2	2	NA
10378	1	39	1	4	5	1.47	1	21.5	1	2	2	NA	167	42	1	557	1061	1436	2	2	4
10379	1	26	4	3	5	1.5	2	29.84	2	2	1	91.8	210	57	2	736	1272	3287	1	2	1
10380	1	34	1	4	1	2.83	1	30.9	1	2	1	NA	199	46	2	693	1487	3099	1	1	1
10381	2	54	3	3	1	2.58	1	19.21	2	2	NA	NA	254	84	1	247	797	1794	2	2	2
10382	1	52	3	5	1	5	1	21.31	2	2	1	NA	177	73	1	764	1054	5161	1	1	1
10383	2	32	4	4	1	5	2	31.79	2	2	NA	NA	234	69	2	1044	1443	2500	2	2	2
10384	1	20	1	2	5	1.24	1	25.31	2	2	3	98.2	166	44	1	263	228	2187	2	2	4
10385	1	9	4	NA	NA	0.22	NA	16.4	NA	2	NA	NA	173	41	NA	803	1333	2596	NA	NA	NA
10386	2	3	4	NA	NA	2.53	NA	14.91	NA	2	NA	NA	NA	NA	NA	1085	1139	2676	NA	NA	NA
10387	2	6	4	NA	NA	NA	NA	17.25	NA	2	NA	NA	221	56	NA	126	466	807	NA	NA	NA
10388	2	59	3	5	3	1.55	2	49.59	1	2	NA	136.4	189	36	2	1011	1529	2740	2	2	NA
10389	2	11	3	NA	NA	3.59	NA	15.29	NA	2	NA	NA	NA	NA	NA	919	1319	2416	NA	NA	NA
10390	1	57	2	5	1	5	1	27.27	2	1	3	NA	202	34	1	809	1037	1969	1	2	1
10391	2	72	3	4	1	5	NA	34.44	2	2	NA	NA	232	66	2	NA	NA	NA	2	2	4
10392	2	26	3	3	1	0.87	NA	25.55	2	2	NA	88.8	229	77	2	NA	NA	NA	2	1	4
10393	2	84	3	3	3	2.1	1	20.71	1	2	NA	NA	254	107	1	399	1038	2737	2	2	4
10394	1	13	4	NA	NA	4.61	NA	31.66	NA	2	NA	91.5	166	31	NA	1145	1619	1711	1	1	2
10395	1	0	3	NA	NA	4.99	NA	NA	NA	NA	NA	NA	NA	NA	NA	678	416	933	NA	NA	NA
10396	2	60	3	3	1	2.7	2	42.35	2	2	NA	105.5	282	49	2	918	1256	2408	2	2	2
10397	1	17	1	NA	5	0.55	NA	20.53	2	2	NA	NA	134	36	NA	1242	3611	6805	1	1	1
10398	2	62	3	3	2	3.62	1	30.08	2	2	NA	94.1	268	77	2	657	1316	2435	2	2	4
10399	2	25	1	3	1	2.69	2	25.08	2	2	NA	NA	97	37	2	1048	2140	4845	2	2	4
10400	1	0	1	NA	NA	2	NA	NA	NA	NA	NA	NA	NA	NA	NA	451	412	1285	NA	NA	NA
10401	1	16	1	NA	5	1.27	NA	29.76	2	2	NA	NA	117	42	NA	781	1304	2742	2	2	4
10402	1	10	1	NA	NA	0.66	NA	25.53	NA	2	NA	NA	162	37	NA	1392	1263	2520	NA	NA	NA
10403	1	4	2	NA	NA	1.13	NA	16.49	NA	2	NA	NA	162	84	NA	NA	NA	NA	NA	NA	NA
10404	1	40	3	3	3	5	1	23.28	2	2	1	NA	195	59	2	1305	2042	3554	1	1	1
10405	2	3	4	NA	NA	1.71	NA	15.79	NA	2	NA	NA	248	65	NA	1015	996	2274	NA	NA	NA
10406	2	27	1	1	6	0	1	31.8	2	2	NA	NA	215	41	1	1364	1470	2433	2	2	4
10407	2	0	3	NA	NA	2.26	NA	NA	NA	NA	NA	NA	NA	NA	NA	NA	NA	NA	NA	NA	NA
10408	1	13	4	NA	NA	0.88	NA	29.41	NA	2	NA	NA	NA	NA	NA	473	1096	2473	2	2	4
10409	1	38	5	5	1	NA	2	31.12	2	2	1	NA	201	41	2	318	727	1971	1	1	1
10410	2	21	4	3	5	1.76	NA	33.02	2	2	NA	NA	229	72	1	714	1348	1773	2	1	2
10411	2	85	4	4	2	0.55	2	33.55	2	2	NA	98.1	286	78	2	997	1042	2955	2	2	4
10412	2	6	4	NA	NA	0.17	NA	14.61	NA	2	NA	NA	139	70	NA	869	1050	1381	NA	NA	NA
10413	2	41	3	3	1	2.73	1	23.36	1	2	NA	NA	227	74	1	366	879	2139	2	2	4
10414	1	0	1	NA	NA	0.99	NA	NA	NA	NA	NA	NA	NA	NA	NA	530	386	1190	NA	NA	NA
10415	2	80	3	4	2	1.75	1	NA	1	2	NA	NA	220	76	1	998	1190	1817	2	2	NA
10416	1	9	1	NA	NA	1.89	NA	22.14	NA	2	NA	NA	NA	NA	NA	1004	1009	1448	NA	NA	NA
10417	2	11	3	NA	NA	3.66	NA	18.1	NA	2	NA	NA	NA	NA	NA	907	1390	3137	NA	NA	NA
10418	1	16	3	NA	5	5	NA	23.39	2	2	NA	NA	114	33	NA	1339	1444	2072	1	2	1
10419	1	13	3	NA	NA	5	NA	19.61	NA	2	NA	88.6	225	42	NA	519	671	888	1	1	1
10420	1	21	3	4	5	5	1	22.64	2	2	1	85.8	119	44	1	1077	1990	4265	1	2	2
10421	2	17	4	NA	5	0.43	NA	23.73	2	2	NA	86.5	175	62	NA	230	391	609	2	1	2
10422	2	63	1	3	1	2.07	1	24.43	2	2	NA	NA	177	61	1	439	873	1400	2	2	4
10423	2	1	3	NA	NA	0.68	NA	NA	NA	2	NA	NA	NA	NA	NA	1451	1486	2673	NA	NA	NA
10424	1	42	3	4	1	5	1	26.63	2	2	1	101.1	232	56	2	706	1696	6442	2	1	2
10425	1	16	1	NA	5	2.83	NA	18.5	2	2	NA	99.6	178	50	NA	1323	1486	1934	1	1	1
10426	1	76	3	2	1	2.09	2	27.95	2	2	3	111.1	188	37	1	665	1002	3505	2	2	4
10427	2	76	4	2	2	NA	NA	26.6	2	1	NA	NA	NA	NA	2	NA	NA	NA	2	2	4
10428	2	26	3	4	1	5	1	34.35	2	2	NA	73.7	242	57	2	946	1454	1490	2	1	2
10429	1	50	1	3	1	4.14	1	29.1	2	2	1	NA	212	48	1	1152	1517	5106	1	1	1
10430	2	8	4	NA	NA	NA	NA	14.68	NA	2	NA	NA	191	43	NA	532	915	1960	NA	NA	NA
10431	2	15	3	NA	5	1.66	NA	18.35	NA	2	NA	NA	NA	NA	NA	701	795	1237	NA	NA	NA
10432	1	12	1	NA	NA	0.68	NA	17.69	NA	2	NA	NA	166	66	NA	1648	2149	3017	1	1	1
10433	2	81	3	3	2	1.24	2	31.84	2	2	NA	NA	134	46	2	965	1331	1782	2	2	NA
10434	1	51	3	3	1	1.37	1	27.37	2	2	1	83.3	194	86	1	333	788	1165	1	1	1
10435	2	11	1	NA	NA	1.22	NA	23.89	NA	2	NA	NA	187	47	NA	1021	1163	1583	NA	NA	NA
10436	1	52	4	3	5	4.66	2	32.5	2	2	2	95.1	165	41	1	153	768	1943	2	1	2
10437	1	74	3	2	1	NA	1	19.32	1	2	NA	NA	174	41	1	747	888	2515	2	2	4
10438	2	26	4	2	5	0.82	2	34.07	2	2	NA	NA	274	74	2	1094	1032	1973	2	2	4
10439	2	0	4	NA	NA	1.01	NA	NA	NA	NA	NA	NA	NA	NA	NA	246	248	1657	NA	NA	NA
10440	1	46	4	2	5	0.44	1	24.17	1	2	2	91.5	185	69	1	185	495	776	2	1	4
10441	1	19	1	NA	5	1.02	NA	22.86	2	2	NA	NA	169	45	NA	469	929	953	2	2	4
10442	2	80	1	1	2	0.73	2	NA	1	1	NA	NA	336	39	2	588	846	2332	2	2	NA
10443	1	51	3	3	3	5	1	21.89	2	2	1	109.6	169	33	1	918	967	2259	2	1	2
10444	2	25	1	1	1	0.18	2	33.95	NA	2	NA	88.2	174	36	2	368	479	629	2	2	4
10445	2	80	3	3	1	1.46	NA	NA	2	1	NA	NA	NA	NA	2	NA	NA	NA	2	2	4
10446	2	19	2	NA	5	0.58	NA	34.12	2	2	NA	NA	115	41	NA	181	521	1476	1	1	1
10447	1	60	3	5	1	5	1	30.13	1	2	3	115.5	199	42	1	375	852	2384	1	1	1
10448	2	78	3	3	1	5	2	22.76	1	1	NA	NA	185	69	2	930	1299	2691	2	2	NA
10449	1	51	4	3	1	4.78	1	27	1	2	2	96.8	193	36	1	330	1382	3160	2	1	2
10450	2	12	1	NA	NA	2.95	NA	26.3	NA	2	NA	NA	148	56	NA	375	782	2405	1	1	1
10451	2	35	4	2	1	1.06	2	40.68	1	1	NA	169	188	46	2	244	479	875	1	2	1
10452	1	14	2	NA	5	1.94	NA	NA	NA	2	NA	NA	NA	NA	NA	NA	NA	NA	NA	NA	NA
10453	2	70	2	1	1	1.68	1	34.06	1	2	NA	108.5	192	40	2	687	954	1983	2	2	4
10454	2	83	3	4	2	1.35	1	28.1	1	2	NA	89.4	233	108	2	1443	2238	4560	2	2	4
10455	1	17	1	NA	5	1.65	NA	20.55	2	2	NA	NA	151	47	NA	1045	1326	3093	1	2	2
10456	2	1	1	NA	NA	1.89	NA	NA	NA	2	NA	NA	NA	NA	NA	557	655	1536	NA	NA	NA
10457	1	18	4	NA	1	0.53	NA	21.16	2	2	NA	NA	166	47	NA	NA	NA	NA	2	2	4
10458	1	15	3	NA	5	0.33	NA	19.42	NA	1	NA	270.5	149	38	NA	1482	2057	3164	1	1	2
10459	2	82	3	2	2	1.84	NA	NA	2	2	NA	NA	NA	NA	1	NA	NA	NA	2	2	4
10460	1	4	1	NA	NA	0.67	NA	15.99	NA	2	NA	NA	171	55	NA	330	671	967	NA	NA	NA
10461	1	19	1	NA	1	0.09	NA	22.27	2	3	NA	NA	215	65	NA	NA	NA	NA	1	2	2
10462	1	84	3	2	2	1.69	1	NA	2	2	2	NA	227	49	1	482	740	2576	2	1	4
10463	1	39	1	1	1	1.13	NA	NA	2	2	NA	NA	165	31	1	NA	NA	NA	2	2	4
10464	2	20	3	4	5	1.69	1	20.12	2	2	NA	84.8	177	58	2	1150	1564	3647	1	1	1
10465	2	17	1	NA	5	1.65	NA	24.49	2	2	NA	NA	185	78	NA	470	850	2314	2	2	2
10466	1	7	1	NA	NA	1.1	NA	26.36	NA	2	NA	NA	144	33	NA	699	864	2735	NA	NA	NA
10467	2	0	3	NA	NA	1.66	NA	NA	NA	NA	NA	NA	NA	NA	NA	NA	NA	NA	NA	NA	NA
10468	1	20	4	3	5	NA	1	17.89	2	2	2	86.5	102	48	1	1615	3108	6319	2	2	4
10469	1	8	3	NA	NA	2.03	NA	14.14	NA	2	NA	NA	109	59	NA	1016	930	1475	NA	NA	NA
10470	1	7	4	NA	NA	NA	NA	15.44	NA	2	NA	NA	115	37	NA	782	1114	2479	NA	NA	NA
10471	1	28	3	4	1	5	1	23.94	1	2	1	102.6	133	57	2	1427	1662	2591	2	2	4
10472	1	8	3	NA	NA	1.68	NA	17.28	NA	2	NA	NA	118	45	NA	1123	1390	2980	NA	NA	NA
10473	1	13	5	NA	NA	1.13	NA	23.44	NA	2	NA	115.1	194	46	NA	1948	3168	5890	1	2	2
10474	2	35	3	5	4	4.69	1	22.07	2	2	NA	NA	179	77	1	1654	2715	4065	1	1	1
10475	1	13	4	NA	NA	0.61	NA	22.24	NA	2	NA	NA	146	52	NA	763	1289	2719	1	1	1
10476	2	31	3	4	3	1.72	1	27.66	1	2	NA	NA	244	47	1	268	788	834	2	2	4
10477	1	31	5	5	5	4.19	1	17.95	2	2	1	103	244	72	2	678	1048	1996	2	1	2
10478	2	1	5	NA	NA	5	NA	NA	NA	2	NA	NA	NA	NA	NA	957	1161	2397	NA	NA	NA
10479	2	42	1	4	1	4.78	1	38.39	1	2	NA	99.7	248	47	1	677	1068	2735	2	1	2
10480	2	17	3	NA	5	2.32	NA	19.14	2	2	NA	82.2	157	54	NA	699	954	1206	1	1	1
10481	2	36	2	3	1	1.89	2	42.37	2	2	NA	NA	152	42	1	391	1113	1157	2	2	4
10482	1	6	2	NA	NA	2.09	NA	NA	NA	2	NA	NA	NA	NA	NA	497	821	1454	NA	NA	NA
10483	2	38	1	1	4	0.66	2	24.81	2	2	NA	100.4	199	50	1	340	395	843	2	2	4
10484	2	12	1	NA	NA	0.49	NA	26.73	NA	2	NA	NA	NA	NA	NA	783	1362	2800	NA	NA	NA
10485	1	12	4	NA	NA	0.44	NA	15.1	NA	2	NA	NA	213	58	NA	544	896	2184	1	1	1
10486	1	75	3	2	1	NA	NA	NA	1	1	NA	NA	NA	NA	2	NA	NA	NA	2	2	4
10487	1	14	1	NA	5	0.85	NA	21.31	NA	2	NA	NA	147	59	NA	1643	2280	4351	1	1	1
10488	1	46	1	3	6	3.95	1	27.7	1	1	3	NA	201	63	2	736	1235	2787	2	1	2
10489	1	82	2	3	5	0.7	1	NA	2	2	2	NA	225	32	1	318	858	1175	2	2	4
10490	1	16	4	NA	5	5	NA	23.46	2	2	NA	NA	207	38	NA	572	1244	2641	1	2	2
10491	2	23	3	3	5	0.34	1	22.56	2	2	NA	83.9	154	65	1	529	1066	2167	2	1	2
10492	2	33	3	5	1	5	2	19.8	2	2	NA	78.3	128	53	2	951	1486	4662	2	2	4
10493	2	1	4	NA	NA	0.58	NA	NA	NA	2	NA	NA	NA	NA	NA	735	555	1851	NA	NA	NA
10494	1	78	3	5	1	1.03	1	26.33	1	1	3	NA	617	32	1	1153	1453	2968	2	2	4
10495	2	48	2	4	1	0.41	NA	NA	2	2	NA	NA	179	41	2	714	1121	1574	2	2	4
10496	1	39	3	3	1	2.93	1	20.48	2	2	1	99.9	215	39	1	1885	2242	2680	2	2	4
10497	2	17	4	NA	5	2.83	NA	19.69	2	2	NA	84.3	124	52	NA	1014	1689	3551	1	2	1
10498	2	6	1	NA	NA	1.27	NA	14.09	NA	2	NA	NA	166	58	NA	717	1015	1390	NA	NA	NA
10499	2	18	1	NA	5	1.27	NA	21.63	2	2	NA	NA	108	35	NA	207	808	1709	1	1	1
10500	2	16	2	NA	5	1.34	NA	28.93	2	2	NA	NA	133	40	NA	614	914	2469	1	1	1
10501	2	0	4	NA	NA	0.28	NA	NA	NA	NA	NA	NA	NA	NA	NA	NA	NA	NA	NA	NA	NA
10502	2	49	1	1	1	1.74	2	33.08	2	2	NA	95	202	58	2	463	1058	2153	2	2	2
10503	2	1	1	NA	NA	0.4	NA	NA	NA	2	NA	NA	NA	NA	NA	2011	1732	3311	NA	NA	NA
10504	2	21	1	4	1	1.59	2	33.02	2	2	NA	83.4	296	72	2	2208	2089	4620	2	1	2
10505	2	4	3	NA	NA	3.08	NA	13.74	NA	2	NA	NA	173	44	NA	1112	1223	2806	NA	NA	NA
10506	2	23	1	1	1	2.39	2	20.35	2	2	NA	NA	119	49	2	750	1388	2705	2	2	2
10507	2	2	1	NA	NA	0.82	NA	17.62	NA	2	NA	NA	NA	NA	NA	941	1223	3161	NA	NA	NA
10508	2	2	3	NA	NA	1.22	NA	15.29	NA	2	NA	NA	NA	NA	NA	1354	1469	2869	NA	NA	NA
10509	2	47	1	1	1	1.7	2	31.05	1	2	NA	93.5	177	48	2	894	938	2433	2	2	4
10510	1	13	1	NA	NA	2.38	NA	17.72	NA	2	NA	92.3	161	64	NA	1866	2703	4742	1	2	2
10511	2	3	1	NA	NA	NA	NA	NA	NA	2	NA	NA	NA	NA	NA	745	939	2343	NA	NA	NA
10512	2	11	4	NA	NA	1.39	NA	22.33	NA	2	NA	NA	NA	NA	NA	951	1040	2123	NA	NA	NA
10513	2	10	3	NA	NA	5	NA	20.19	NA	2	NA	NA	199	45	NA	1254	1596	4212	NA	NA	NA
10514	2	49	3	3	1	NA	1	27.87	1	2	NA	NA	232	48	1	394	779	850	1	2	2
10515	2	4	4	NA	NA	0.28	NA	15.56	NA	2	NA	NA	NA	NA	NA	614	1078	2631	NA	NA	NA
10516	1	19	2	NA	6	0.41	NA	19.53	2	2	NA	89.7	NA	NA	NA	544	1507	3268	1	1	1
10517	2	63	4	3	4	1.28	2	36.74	1	2	NA	101.2	187	67	2	579	1255	2612	2	2	4
10518	2	63	2	1	5	1.42	1	25.29	1	2	NA	99.7	181	37	1	488	631	1467	2	2	4
10519	1	82	1	2	1	1.55	1	21.37	2	2	3	NA	194	58	2	1287	1804	4304	2	1	4
10520	1	31	3	4	1	3.87	1	29.85	2	2	1	92.6	225	44	2	541	854	1523	1	2	2
10521	2	16	4	NA	5	0.61	NA	17.94	2	2	NA	79.8	212	87	NA	728	1475	4323	2	1	4
10522	1	73	3	3	1	2.41	1	31.09	1	2	4	NA	145	24	1	632	1115	2423	2	2	4
10523	2	29	3	3	5	0.83	1	32.73	2	2	NA	NA	199	48	1	223	477	1513	2	1	2
10524	1	70	4	3	1	NA	2	28.61	1	2	2	NA	223	55	1	594	1265	1861	2	1	2
10525	2	8	1	NA	NA	1.04	NA	15.99	NA	2	NA	NA	176	51	NA	139	600	1451	NA	NA	NA
10526	1	12	4	NA	NA	1.13	NA	19.26	NA	2	NA	NA	202	58	NA	738	885	1277	2	1	2
10527	1	27	1	4	4	3.35	1	21.15	2	2	1	NA	196	50	1	757	1684	3670	2	2	2
10528	2	61	1	2	3	2.04	1	28.93	1	1	NA	NA	NA	NA	2	125	208	536	2	2	2
10529	2	61	1	1	1	1.89	2	29.73	2	2	NA	NA	131	35	2	587	1158	2268	2	2	4
10530	2	18	1	NA	5	0.17	NA	31.23	2	2	NA	99.2	165	42	NA	133	384	571	2	2	2
10531	1	0	3	NA	NA	0.39	NA	NA	NA	NA	NA	NA	NA	NA	NA	696	480	696	NA	NA	NA
10532	2	8	1	NA	NA	0.34	NA	15.13	NA	2	NA	NA	124	53	NA	1924	1902	3964	NA	NA	NA
10533	2	15	1	NA	5	1.7	NA	23.5	NA	2	NA	87.3	172	53	NA	562	882	1807	1	1	1
10534	1	45	1	9	3	0.68	NA	NA	1	1	NA	NA	NA	NA	2	NA	NA	NA	2	2	2
10535	2	3	1	NA	NA	0.58	NA	15.58	NA	2	NA	NA	202	59	NA	550	569	1528	NA	NA	NA
10536	2	0	4	NA	NA	0.66	NA	NA	NA	NA	NA	NA	NA	NA	NA	699	496	907	NA	NA	NA
10537	1	75	4	4	1	5	1	32.53	1	1	4	NA	192	66	1	373	921	1689	2	1	4
10538	1	7	4	NA	NA	0.17	NA	16.83	NA	2	NA	NA	180	56	NA	1537	1563	3186	NA	NA	NA
10539	2	73	5	1	2	0.5	2	24.8	1	1	NA	151.2	93	24	2	296	486	1820	2	2	4
10540	2	2	1	NA	NA	0.14	NA	14.29	NA	2	NA	NA	NA	NA	NA	210	366	882	NA	NA	NA
10541	1	25	3	4	3	1.02	1	24.08	2	2	1	NA	224	54	2	2740	3755	9647	1	1	1
10542	1	46	3	4	1	5	1	26.58	2	2	2	92.9	201	61	1	1561	2137	3837	2	1	2
10543	2	18	4	NA	5	3.3	NA	26.26	2	2	NA	75.2	203	59	NA	609	1491	2240	1	2	2
10544	2	1	4	NA	NA	1.76	NA	NA	NA	2	NA	NA	NA	NA	NA	1861	1562	2346	NA	NA	NA
10545	1	53	2	1	5	1.69	1	33.19	2	1	3	NA	196	42	2	312	860	2456	2	2	2
10546	2	23	4	4	6	0.75	1	41.79	2	2	NA	NA	195	42	1	264	606	1508	1	1	1
10547	1	45	4	5	3	4.1	1	22.03	2	2	1	97.6	171	44	1	212	610	1616	1	1	1
10548	2	33	3	4	1	4.25	1	21.23	2	2	NA	85	168	46	1	515	781	2275	2	2	2
10549	1	4	5	NA	NA	4.39	NA	14.63	NA	2	NA	NA	128	51	NA	610	786	1357	NA	NA	NA
10550	2	13	3	NA	NA	2.38	NA	28.12	NA	2	NA	NA	165	50	NA	1192	1196	1086	1	1	1
10551	1	15	4	NA	5	0.72	NA	36.43	NA	2	NA	NA	212	54	NA	651	779	1447	1	2	2
10552	2	25	3	3	6	0.56	NA	27.57	2	2	NA	NA	166	34	1	699	898	1080	2	2	2
10553	2	2	2	NA	NA	3.45	NA	18.98	NA	2	NA	NA	NA	NA	NA	NA	NA	NA	NA	NA	NA
10554	2	10	4	NA	NA	0.51	NA	19.55	NA	2	NA	NA	NA	NA	NA	1029	1529	4055	NA	NA	NA
10555	2	7	1	NA	NA	1.73	NA	15.44	NA	2	NA	NA	181	61	NA	720	722	2005	NA	NA	NA
10556	1	53	3	5	1	1.37	1	29.79	2	2	1	113.7	252	34	2	381	1030	3549	1	2	2
10557	1	12	1	NA	NA	1.73	NA	22.79	NA	2	NA	NA	174	56	NA	692	1212	2625	1	1	1
10558	1	5	3	NA	NA	0.82	NA	14.95	NA	2	NA	NA	166	41	NA	475	938	1813	NA	NA	NA
10559	2	0	3	NA	NA	5	NA	NA	NA	NA	NA	NA	NA	NA	NA	644	442	911	NA	NA	NA
10560	1	0	4	NA	NA	2.33	NA	NA	NA	NA	NA	NA	NA	NA	NA	637	786	3237	NA	NA	NA
10561	1	26	3	4	5	3.59	1	20.33	2	2	1	NA	260	56	1	1464	1822	3564	1	1	1
10562	2	12	1	NA	NA	1.08	NA	15.42	NA	2	NA	98.5	170	47	NA	2066	2974	4952	2	1	2
10563	2	13	4	NA	NA	1.94	NA	30.01	NA	2	NA	NA	103	44	NA	389	725	1234	1	2	2
10564	2	7	4	NA	NA	0.35	NA	15.58	NA	2	NA	NA	198	69	NA	NA	NA	NA	NA	NA	NA
10565	1	1	5	NA	NA	2.05	NA	NA	NA	2	NA	NA	NA	NA	NA	1185	1111	2315	NA	NA	NA
10566	1	22	3	5	5	0.47	1	19.61	2	2	1	NA	111	44	2	1237	1618	2252	1	1	2
10567	1	1	4	NA	NA	4.33	NA	NA	NA	2	NA	NA	NA	NA	NA	479	683	1497	NA	NA	NA
10568	1	18	4	NA	5	0.69	NA	49.85	2	2	NA	NA	169	27	NA	733	1141	2487	2	2	4
10569	1	17	3	NA	5	0.57	NA	20.81	2	2	NA	NA	118	39	NA	1946	2493	4656	1	1	1
10570	1	1	4	NA	NA	1.69	NA	NA	NA	2	NA	NA	NA	NA	NA	942	1224	2822	NA	NA	NA
10571	2	11	4	NA	NA	NA	NA	13.58	NA	2	NA	NA	NA	NA	NA	698	612	1911	NA	NA	NA
10572	2	1	4	NA	NA	NA	NA	NA	NA	2	NA	NA	NA	NA	NA	NA	NA	NA	NA	NA	NA
10573	2	45	3	5	1	5	1	24.85	2	2	NA	88.9	201	80	1	550	1059	1356	1	1	1
10574	1	39	3	3	3	5	1	20.91	2	2	1	90.1	196	62	1	1070	2171	4313	1	2	2
10575	1	0	1	NA	NA	3.09	NA	NA	NA	NA	NA	NA	NA	NA	NA	NA	NA	NA	NA	NA	NA
10576	2	72	3	1	2	1.57	1	33.03	1	1	NA	240.1	198	84	1	612	1291	3361	2	1	2
10577	1	81	3	5	1	4.4	1	26.06	1	2	4	106.7	250	54	2	1137	1627	4427	2	1	2
10578	1	0	1	NA	NA	NA	NA	NA	NA	NA	NA	NA	NA	NA	NA	469	315	637	NA	NA	NA
10579	2	81	3	3	2	0.95	NA	NA	1	2	NA	NA	NA	NA	1	NA	NA	NA	2	2	NA
10580	1	0	3	NA	NA	2.43	NA	NA	NA	NA	NA	NA	NA	NA	NA	NA	NA	NA	NA	NA	NA
10581	2	40	3	4	6	1.59	1	25.5	1	2	NA	85.8	190	65	1	606	885	1988	2	2	4
10582	2	44	2	3	4	1.33	2	34.17	1	2	NA	NA	189	58	2	563	555	752	2	2	4
10583	1	16	4	NA	5	0.12	NA	24.85	2	2	NA	NA	181	55	NA	546	1047	2677	1	2	2
10584	1	1	3	NA	NA	4.78	NA	NA	NA	2	NA	NA	NA	NA	NA	1176	1114	2069	NA	NA	NA
10585	2	31	4	2	1	0.22	2	37.62	1	2	NA	NA	178	82	2	351	780	1396	2	1	2
10586	1	53	3	4	1	4.12	1	25.75	1	2	3	NA	210	56	1	286	732	1387	1	1	1
10587	2	50	3	3	1	0.84	2	30.41	2	2	NA	NA	174	63	2	438	799	1961	1	1	1
10588	2	3	3	NA	NA	1.66	NA	16.46	NA	2	NA	NA	NA	NA	NA	815	685	970	NA	NA	NA
10589	2	14	1	NA	5	3.07	NA	18.65	NA	2	NA	NA	138	35	NA	637	921	1657	1	2	2
10590	2	38	3	5	1	3.7	1	21.78	2	2	NA	93.1	151	54	1	1838	2089	4846	1	1	1
10591	2	19	4	NA	5	3.11	NA	18.88	2	2	NA	NA	124	41	NA	1908	2377	2248	2	2	4
10592	1	59	3	3	1	NA	1	24.08	2	2	1	98.9	298	46	2	1774	1819	2361	2	2	2
10593	2	37	1	2	1	3.35	1	33.02	2	2	NA	NA	168	46	1	320	458	762	1	2	2
10594	1	7	3	NA	NA	NA	NA	16.59	NA	2	NA	NA	147	56	NA	1012	1274	2002	NA	NA	NA
10595	2	21	3	2	5	2.51	1	18.31	2	2	NA	92.7	156	81	1	911	1703	3704	2	2	2
10596	2	48	1	4	3	5	NA	NA	1	2	NA	NA	191	89	2	NA	NA	NA	1	2	2
10597	1	75	1	1	2	1.16	1	24.79	9	1	NA	NA	117	36	2	512	875	2066	2	2	2
10598	2	0	1	NA	NA	0.94	NA	NA	NA	NA	NA	NA	NA	NA	NA	699	694	1720	NA	NA	NA
10599	2	15	1	NA	5	3	NA	19.23	NA	2	NA	NA	181	64	NA	2478	2385	2312	1	2	2
10600	2	17	1	NA	5	5	NA	23.02	2	2	NA	NA	186	50	NA	1315	1201	1164	2	2	2
10601	1	50	3	4	1	5	1	28.76	2	1	1	189.9	230	50	1	760	1677	3252	2	1	4
10602	1	12	3	NA	NA	3.27	NA	19.99	NA	2	NA	NA	NA	NA	NA	1243	1390	2069	1	1	2
10603	2	2	1	NA	NA	1.02	NA	16.83	NA	2	NA	NA	NA	NA	NA	429	534	1162	NA	NA	NA
10604	2	2	4	NA	NA	2.74	NA	14.16	NA	2	NA	NA	NA	NA	NA	857	1357	2252	NA	NA	NA
10605	2	6	4	NA	NA	1.1	NA	17.57	NA	2	NA	NA	134	45	NA	721	1577	3064	NA	NA	NA
10606	2	84	3	4	2	3.39	1	26.97	2	2	NA	NA	180	63	2	NA	NA	NA	1	2	2
10607	2	16	1	NA	5	1.12	NA	31.22	2	2	NA	92.1	137	54	NA	534	454	218	1	1	1
10608	2	42	3	4	1	0.58	2	NA	2	2	NA	NA	183	69	1	1095	1437	3371	2	2	2
10609	1	5	3	NA	NA	1.44	NA	19.02	NA	2	NA	NA	163	34	NA	2348	2160	2890	NA	NA	NA
10610	2	34	3	5	1	4.42	2	18.13	2	2	NA	NA	187	68	2	1683	1814	3622	2	1	4
10611	2	14	1	NA	5	0.68	NA	25.11	NA	2	NA	94.3	131	37	NA	750	929	1637	1	2	2
10612	2	21	3	3	5	0.11	1	30.17	2	2	NA	87.9	154	43	1	35	376	371	2	1	4
10613	1	18	5	NA	5	0.1	NA	20.42	2	2	NA	NA	171	51	NA	901	1499	3783	1	1	1
10614	1	13	4	NA	NA	1.13	NA	17.62	NA	2	NA	88.8	167	46	NA	873	1048	1707	NA	NA	NA
10615	1	34	4	4	1	5	1	37.48	2	2	1	97.9	274	37	2	229	712	1019	1	2	2
10616	2	8	1	NA	NA	NA	NA	26.3	NA	2	NA	NA	147	56	NA	1161	1201	1952	NA	NA	NA
10617	2	26	3	1	1	0.76	2	40.24	2	2	NA	NA	256	60	2	1084	1345	2709	2	1	4
10618	1	6	4	NA	NA	4.7	NA	13.2	NA	2	NA	NA	177	63	NA	806	1034	1643	NA	NA	NA
10619	2	37	3	2	2	0.73	1	31.99	1	2	NA	103.1	223	39	1	438	1653	2811	2	2	4
10620	1	71	3	4	1	NA	1	23.32	2	2	7	91	156	55	1	300	1310	2616	2	1	4
10621	2	54	3	3	1	0.52	NA	27.13	2	2	NA	92.6	346	33	1	852	1162	3531	2	2	NA
10622	2	4	4	NA	NA	0.31	NA	15.37	NA	2	NA	NA	187	40	NA	NA	NA	NA	NA	NA	NA
10623	2	16	4	NA	5	2.27	NA	29	2	2	NA	80.5	221	48	NA	876	1343	2967	1	2	2
10624	2	49	3	3	1	4.31	1	22.15	2	2	NA	NA	NA	NA	1	318	483	2194	1	2	2
10625	2	73	1	1	2	1.89	2	22.59	1	2	NA	90.1	228	58	2	779	982	1221	1	2	2
10626	1	42	3	2	6	2.54	NA	NA	2	2	NA	NA	NA	NA	1	NA	NA	NA	2	2	4
10627	2	23	3	2	1	1.6	1	19.12	2	2	NA	NA	182	45	1	136	490	1511	2	1	4
10628	1	19	3	NA	5	1.75	NA	NA	2	2	NA	NA	NA	NA	NA	NA	NA	NA	1	2	2
10629	2	10	3	NA	NA	2.93	NA	13.71	NA	2	NA	NA	180	58	NA	924	1248	2705	NA	NA	NA
10630	2	66	1	1	2	0	2	39.64	2	1	NA	145.6	NA	NA	2	286	582	2233	2	2	2
10631	1	17	4	NA	5	0.11	NA	21.27	2	2	NA	99.3	181	41	NA	813	762	1155	2	2	4
10632	1	71	2	1	3	0.7	1	22.84	2	2	3	103.4	220	44	1	279	754	2373	2	2	2
10633	2	63	3	4	1	5	1	25.42	2	2	NA	95.7	190	58	2	553	948	2769	2	1	4
10634	1	2	5	NA	NA	1.17	NA	16.68	NA	2	NA	NA	NA	NA	NA	174	326	608	NA	NA	NA
10635	1	45	4	2	2	1.94	2	22.3	2	1	NA	NA	232	40	1	1036	1966	4405	2	2	2
10636	1	16	3	NA	5	2.42	NA	NA	2	2	NA	70.9	143	42	NA	NA	NA	NA	1	1	2
10637	2	3	1	NA	NA	5	NA	18.78	NA	2	NA	NA	NA	NA	NA	716	764	1235	NA	NA	NA
10638	1	69	3	5	1	3.73	2	24.8	2	1	4	155	258	52	2	657	935	2092	2	2	2
10639	2	2	3	NA	NA	1.83	NA	16.14	NA	2	NA	NA	NA	NA	NA	1191	1079	1613	NA	NA	NA
10640	2	13	3	NA	NA	0.63	NA	36.94	NA	2	NA	NA	159	40	NA	662	830	1041	1	2	2
10641	1	28	1	3	1	5	1	28.21	2	2	1	NA	231	52	2	1003	1203	3713	1	1	1
10642	2	12	3	NA	NA	4.14	NA	20	NA	2	NA	112.4	157	51	NA	1539	1853	4047	2	1	4
10643	2	5	3	NA	NA	2.76	NA	NA	NA	2	NA	NA	NA	NA	NA	NA	NA	NA	NA	NA	NA
10644	1	15	4	NA	5	1.94	NA	20.67	NA	2	NA	NA	NA	NA	NA	208	252	567	1	2	2
10645	1	11	3	NA	NA	2.38	NA	17.82	NA	2	NA	NA	142	41	NA	782	871	2455	NA	NA	NA
10646	1	8	1	NA	NA	4.99	NA	21.89	NA	2	NA	NA	193	43	NA	788	1032	2258	NA	NA	NA
10647	2	14	4	NA	5	NA	NA	27.26	NA	2	NA	83.6	138	53	NA	405	965	1405	2	1	4
10648	1	14	4	NA	5	5	NA	15.82	NA	2	NA	NA	173	53	NA	957	748	1824	2	1	4
10649	2	17	1	NA	5	0.42	NA	39.32	2	2	NA	NA	245	40	NA	NA	NA	NA	1	1	1
10650	1	17	3	NA	5	0.83	NA	19.64	9	2	NA	NA	156	41	NA	1777	2026	2536	1	1	1
10651	1	14	4	NA	5	1.36	NA	28.21	NA	2	NA	89.7	192	53	NA	713	805	2222	2	1	4
10652	1	9	1	NA	NA	NA	NA	17.93	NA	2	NA	NA	187	62	NA	1259	1381	2606	NA	NA	NA
10653	2	17	1	NA	1	0.02	NA	19.1	2	2	NA	NA	107	36	NA	NA	NA	NA	2	2	2
10654	2	45	4	3	1	4.1	1	18.17	2	2	NA	NA	NA	NA	2	764	1431	3156	2	2	4
10655	2	26	1	1	1	0.27	NA	27.34	2	2	NA	NA	NA	NA	2	1376	2315	4136	2	2	4
10656	1	70	3	5	1	3.77	1	25.4	2	2	2	NA	180	37	2	1125	1354	2848	1	2	2
10657	1	17	4	NA	5	1.13	NA	20.38	2	2	NA	NA	140	49	NA	1195	1561	1892	1	2	2
10658	1	8	1	NA	NA	0.07	NA	16.39	NA	2	NA	NA	NA	NA	NA	526	1021	1287	NA	NA	NA
10659	1	40	4	2	5	1.99	1	29.76	2	1	2	NA	199	53	1	1170	1394	3032	2	2	4
10660	1	15	4	NA	5	2.32	NA	17.96	NA	2	NA	NA	150	54	NA	847	820	1751	1	1	2
10661	2	16	1	NA	5	3.5	NA	21.6	2	2	NA	78.9	153	63	NA	NA	NA	NA	2	2	4
10662	1	0	1	NA	NA	NA	NA	NA	NA	NA	NA	NA	NA	NA	NA	792	531	1084	NA	NA	NA
10663	2	56	3	2	2	1.4	1	45.92	1	3	NA	109	258	44	1	442	737	2183	2	2	NA
10664	2	29	4	3	1	4.58	1	29.19	2	2	NA	86.8	241	38	2	93	618	1023	2	2	4
10665	2	0	3	NA	NA	1.21	NA	NA	NA	NA	NA	NA	NA	NA	NA	NA	NA	NA	NA	NA	NA
10666	1	21	3	3	6	1.02	1	NA	2	2	NA	NA	192	53	1	477	839	1448	2	2	NA
10667	2	10	1	NA	NA	0.25	NA	16.28	NA	2	NA	NA	NA	NA	NA	1501	1484	2380	NA	NA	NA
10668	1	18	3	NA	5	2.26	NA	33.22	2	2	NA	96.7	160	38	NA	1760	1836	2466	1	1	2
10669	1	55	4	2	4	1.03	1	23.37	1	2	1	102.3	232	52	1	972	2868	5359	2	2	2
10670	2	79	4	5	2	1.35	2	25.15	1	2	NA	121.7	184	51	2	371	975	2443	2	2	4
10671	1	28	3	5	1	5	NA	NA	2	2	NA	NA	NA	NA	2	NA	NA	NA	2	1	4
10672	2	4	5	NA	NA	2.46	NA	14.53	NA	2	NA	NA	191	48	NA	705	1141	3615	NA	NA	NA
10673	2	11	4	NA	NA	3.23	NA	24.42	NA	2	NA	NA	190	39	NA	1089	1195	2263	NA	NA	NA
10674	2	9	1	NA	NA	2.73	NA	15.93	NA	2	NA	NA	138	51	NA	787	1047	2110	NA	NA	NA
10675	1	34	4	4	5	4.66	NA	24.25	2	2	NA	96.8	145	55	2	419	1005	875	1	2	2
10676	1	41	3	4	1	4.39	1	24.22	2	2	1	98.2	236	59	2	1470	1965	3223	1	1	2
10677	2	23	1	4	5	2.51	2	30.85	2	2	NA	85.2	262	83	2	585	1214	1788	1	2	1
10678	2	59	3	5	1	5	1	NA	1	2	NA	NA	205	67	1	964	1420	4326	2	1	2
10679	1	50	1	1	1	3.66	1	25.79	2	2	1	94	296	45	1	1161	2372	3742	1	2	2
10680	1	62	3	2	1	1.16	1	28.57	2	2	3	95	277	46	1	755	1484	3088	2	2	4
10681	1	8	3	NA	NA	3.4	NA	16.17	NA	2	NA	NA	142	43	NA	681	1169	2120	NA	NA	NA
10682	1	62	4	4	1	4.03	1	30.15	1	2	3	NA	223	44	2	286	404	1779	2	1	2
10683	2	77	3	1	2	0.47	2	NA	2	2	NA	89	215	81	1	495	1023	1798	2	2	NA
10684	2	17	2	NA	5	4.84	NA	25.17	2	2	NA	91.7	182	55	NA	926	1558	2680	1	1	1
10685	2	36	1	1	5	NA	2	27.79	2	2	NA	NA	212	66	2	478	1247	3121	1	2	1
10686	2	33	3	5	1	3.66	2	19.63	2	2	NA	NA	214	68	2	626	1072	2420	2	1	4
10687	2	22	3	3	1	3.54	1	34.04	2	2	NA	90.4	165	37	1	702	1197	1112	2	2	4
10688	1	7	3	NA	NA	2.15	NA	18.38	NA	2	NA	NA	155	42	NA	623	958	1618	NA	NA	NA
10689	1	16	4	NA	5	0.38	NA	29.94	2	2	NA	NA	177	55	NA	NA	NA	NA	1	1	1
10690	1	47	1	3	4	0.06	1	31.35	2	2	1	108.6	147	28	2	1293	1689	3300	2	2	2
10691	1	10	4	NA	NA	0.77	NA	29.23	NA	2	NA	NA	234	64	NA	1365	1749	3318	NA	NA	NA
10692	2	1	3	NA	NA	NA	NA	NA	NA	2	NA	NA	NA	NA	NA	NA	NA	NA	NA	NA	NA
10693	2	4	1	NA	NA	1.94	NA	15.49	NA	2	NA	NA	156	47	NA	558	662	1616	NA	NA	NA
10694	1	19	1	NA	5	1.09	NA	22.4	2	2	NA	91.6	205	36	NA	1118	1901	2085	2	2	2
10695	2	22	3	3	6	1.69	1	18.29	2	2	NA	96.5	135	48	2	1507	1477	1261	2	1	4
10696	1	3	3	NA	NA	0.11	NA	15.21	NA	2	NA	NA	164	41	NA	1266	1232	2754	NA	NA	NA
10697	1	53	3	5	1	5	1	39.32	2	2	3	NA	166	34	1	1178	2458	7065	2	2	4
10698	2	31	4	2	5	0.49	NA	29.87	2	2	NA	NA	206	51	2	495	553	1213	1	2	2
10699	1	60	3	5	1	5	1	38.85	2	1	3	144.3	151	42	2	1373	1220	1959	1	1	2
10700	2	61	1	4	6	4.31	1	32.91	2	2	NA	NA	195	51	1	445	771	1376	1	2	2
10701	2	40	4	2	1	0.68	1	NA	2	2	NA	NA	208	92	1	NA	NA	NA	2	1	NA
10702	1	19	3	NA	5	2.69	NA	23.84	2	2	NA	89.7	140	43	NA	2546	2662	5307	1	1	1
10703	1	47	4	5	3	4.51	1	28.6	2	2	1	NA	193	43	1	394	1113	2212	2	2	4
10704	1	76	1	2	1	1.72	2	21.97	1	2	4	NA	254	51	2	209	626	1097	2	1	4
10705	1	46	3	3	1	5	1	26.97	1	2	2	202.1	195	44	1	576	857	2030	2	2	2
10706	1	14	1	NA	5	2.53	NA	21.78	NA	2	NA	102.2	171	46	NA	1179	1650	2367	1	1	1
10707	2	16	1	NA	5	1.19	NA	19.36	2	2	NA	NA	157	57	NA	428	797	1322	2	1	4
10708	2	34	3	4	1	3.31	2	21.3	2	2	NA	78.2	305	65	2	119	502	518	2	1	4
10709	1	6	1	NA	NA	0.79	NA	15.32	NA	2	NA	NA	NA	NA	NA	730	1295	2822	NA	NA	NA
10710	1	17	1	NA	5	5	NA	23.3	2	2	NA	NA	148	58	NA	1887	1983	3696	1	1	1
10711	1	13	3	NA	NA	4.39	NA	27.46	NA	2	NA	NA	226	67	NA	1811	2021	3659	1	1	1
10712	2	47	5	5	1	5	1	23.47	2	2	NA	83.4	190	59	2	366	466	1887	2	1	2
10713	2	40	3	4	1	5	1	22.58	2	2	NA	NA	172	34	1	207	961	1500	2	1	4
10714	1	69	3	4	1	1.55	NA	39.74	1	2	NA	NA	NA	NA	1	NA	NA	NA	2	2	4
10715	2	26	1	3	1	0.68	2	39.84	2	2	NA	81.8	212	77	2	783	1373	2811	2	2	4
10716	1	18	3	NA	5	3.74	NA	22.96	2	2	NA	81.8	185	36	NA	2155	2361	4297	1	2	2
10717	1	1	3	NA	NA	0.5	NA	NA	NA	2	NA	NA	NA	NA	NA	NA	NA	NA	NA	NA	NA
10718	2	12	4	NA	NA	NA	NA	24.48	NA	2	NA	106.8	174	44	NA	569	1579	2485	NA	NA	NA
10719	1	58	3	4	1	3.23	1	27.77	2	2	1	NA	258	34	2	373	1213	3509	1	1	1
10720	1	67	3	3	2	2.2	1	34.5	2	2	2	NA	252	46	1	136	149	846	2	1	4
10721	1	43	3	5	1	NA	NA	NA	2	2	NA	NA	NA	NA	1	NA	NA	NA	2	1	4
10722	2	5	3	NA	NA	5	NA	NA	NA	2	NA	NA	190	66	NA	547	975	1563	NA	NA	NA
10723	2	23	1	5	5	5	1	22.84	2	2	NA	NA	175	81	1	435	772	1356	1	1	2
10724	1	12	1	NA	NA	0.62	NA	19.84	NA	2	NA	94.9	186	42	NA	1286	1698	2675	1	1	2
10725	2	67	4	2	1	1.22	2	29.73	1	2	NA	NA	247	50	2	162	258	1854	2	2	4
10726	1	15	4	NA	5	1.98	NA	15.53	NA	2	NA	NA	NA	NA	NA	218	676	1934	1	2	2
10727	1	84	3	4	1	4.19	1	NA	2	2	4	94.7	140	54	1	1047	1498	3975	2	2	2
10728	1	44	3	4	1	4.99	NA	NA	2	2	NA	107.1	239	47	2	1296	1591	1556	2	1	4
10729	1	2	3	NA	NA	4.66	NA	NA	NA	2	NA	NA	NA	NA	NA	1383	1049	2158	NA	NA	NA
10730	2	6	1	NA	NA	0.47	NA	13.68	NA	2	NA	NA	127	48	NA	851	994	1973	NA	NA	NA
10731	2	24	3	3	5	3.14	1	29.16	2	1	NA	79.4	214	54	2	1418	1662	3149	2	2	4
10732	1	65	3	2	1	4.19	1	31.44	2	2	3	NA	185	27	2	530	1484	3296	1	2	1
10733	2	8	4	NA	NA	5	NA	14.65	NA	2	NA	NA	106	39	NA	407	421	693	NA	NA	NA
10734	1	43	3	5	1	5	1	30.78	1	2	1	106.8	259	28	2	439	1058	3025	2	2	4
10735	1	52	3	3	3	1.33	1	31.46	1	2	3	NA	341	35	1	779	1364	4362	2	1	2
10736	2	27	3	3	1	2.66	NA	24.18	2	2	NA	NA	235	90	1	NA	NA	NA	1	1	1
10737	1	18	1	NA	5	5	NA	27.53	2	2	NA	93.4	170	45	NA	1603	1967	3172	1	1	1
10738	2	83	3	5	2	5	2	23.9	1	2	NA	88.4	225	74	2	NA	NA	NA	2	2	2
10739	1	54	3	4	3	0.76	1	27.39	2	2	1	NA	248	58	1	1550	1877	3645	2	2	4
10740	2	10	4	NA	NA	0.45	NA	15.11	NA	2	NA	NA	143	55	NA	1701	2366	3000	NA	NA	NA
10741	2	22	1	3	5	0.42	NA	30.05	2	2	NA	70.6	263	78	2	NA	NA	NA	2	1	4
10742	2	0	4	NA	NA	0.74	NA	NA	NA	NA	NA	NA	NA	NA	NA	NA	NA	NA	NA	NA	NA
10743	2	19	3	NA	5	0.39	NA	21.87	2	2	NA	NA	251	43	NA	113	244	710	2	2	4
10744	2	16	1	NA	5	2.88	NA	22.05	2	2	NA	91	199	64	NA	521	784	1961	1	1	2
10745	2	17	1	NA	5	0.87	NA	20.26	1	2	NA	NA	174	48	NA	1499	1713	1713	2	1	2
10746	1	2	3	NA	NA	0.74	NA	15.3	NA	2	NA	NA	NA	NA	NA	394	572	2339	NA	NA	NA
10747	2	39	5	4	2	3.42	1	21.05	2	2	NA	NA	230	68	2	405	928	2611	2	1	4
10748	1	2	4	NA	NA	0.68	NA	16.69	NA	2	NA	NA	NA	NA	NA	808	1533	2893	NA	NA	NA
10749	1	8	3	NA	NA	5	NA	24.18	NA	2	NA	NA	251	45	NA	NA	NA	NA	NA	NA	NA
10750	1	6	3	NA	NA	4.75	NA	16.07	NA	2	NA	NA	NA	NA	NA	1093	1336	2248	NA	NA	NA
10751	1	0	5	NA	NA	2.76	NA	NA	NA	NA	NA	NA	NA	NA	NA	422	283	931	NA	NA	NA
10752	1	53	5	4	1	1.09	2	NA	1	1	4	128	162	44	2	1109	1290	4144	2	2	2
10753	1	7	3	NA	NA	0.1	NA	16.04	NA	2	NA	NA	NA	NA	NA	1168	1109	1477	NA	NA	NA
10754	2	6	3	NA	NA	2.27	NA	16.26	NA	2	NA	NA	155	68	NA	662	842	1402	NA	NA	NA
10755	2	3	4	NA	NA	1.51	NA	15.61	NA	2	NA	NA	200	62	NA	NA	NA	NA	NA	NA	NA
10756	2	14	4	NA	5	NA	NA	26.99	NA	2	NA	NA	NA	NA	NA	NA	NA	NA	NA	NA	NA
10757	1	1	4	NA	NA	1.01	NA	NA	NA	2	NA	NA	NA	NA	NA	753	738	2222	NA	NA	NA
10758	1	1	3	NA	NA	1.11	NA	NA	NA	2	NA	NA	NA	NA	NA	797	898	2660	NA	NA	NA
10759	2	1	5	NA	NA	0.52	NA	NA	NA	2	NA	NA	NA	NA	NA	410	862	2981	NA	NA	NA
10760	2	47	3	5	1	5	1	38	2	2	NA	NA	209	43	2	1043	1462	2265	2	2	4
10761	1	40	1	1	1	NA	NA	NA	2	1	NA	NA	NA	NA	2	NA	NA	NA	2	2	4
10762	1	55	3	5	1	NA	1	33.51	2	2	1	NA	189	36	2	600	1054	2311	2	1	4
10763	1	75	3	1	1	1.17	2	NA	2	1	9	NA	218	37	2	697	1635	1963	2	2	4
10764	1	3	4	NA	NA	0.93	NA	16.37	NA	2	NA	NA	143	56	NA	NA	NA	NA	NA	NA	NA
10765	1	22	3	3	5	0.94	2	22.45	2	2	1	91.8	148	44	2	1953	2497	5504	1	2	2
10766	1	0	3	NA	NA	4.28	NA	NA	NA	NA	NA	NA	NA	NA	NA	NA	NA	NA	NA	NA	NA
10767	2	3	1	NA	NA	1.36	NA	16.32	NA	2	NA	NA	146	50	NA	710	757	1031	NA	NA	NA
10768	1	56	3	5	1	3.12	1	26.25	2	2	1	108.8	143	45	1	1858	1893	3717	1	1	1
10769	1	17	1	NA	5	0.49	NA	24.49	2	2	NA	NA	132	42	NA	588	1320	1973	1	2	2
10770	2	19	3	NA	5	5	NA	27.45	2	2	NA	101.9	162	40	NA	798	1123	2314	2	1	2
10771	2	2	1	NA	NA	NA	NA	27.05	NA	2	NA	NA	NA	NA	NA	703	699	1153	NA	NA	NA
10772	2	16	3	NA	5	5	NA	24	2	2	NA	80.6	195	52	NA	NA	NA	NA	1	1	1
10773	1	76	1	1	1	NA	1	28.7	1	3	3	NA	251	57	1	432	1118	3347	2	2	4
10774	2	5	5	NA	NA	0.41	NA	21.74	NA	2	NA	NA	162	65	NA	1494	1534	2242	NA	NA	NA
10775	2	77	4	1	2	1.35	1	28.36	1	2	NA	NA	152	45	2	442	1018	1326	2	1	4
10776	1	6	5	NA	NA	2.13	NA	19.86	NA	2	NA	NA	261	50	NA	1212	1538	2375	NA	NA	NA
10777	2	85	3	4	2	4.61	2	19.03	2	2	NA	102.7	194	64	2	672	1099	2370	2	1	2
10778	2	17	1	NA	5	1.45	NA	20.73	2	2	NA	89.6	168	62	NA	1133	1556	3047	1	1	1
10779	2	9	4	NA	NA	0.37	NA	16.12	NA	2	NA	NA	148	51	NA	586	565	695	NA	NA	NA
10780	2	19	3	NA	5	1.25	NA	NA	2	2	NA	88.6	224	69	NA	726	1279	764	2	1	2
10781	1	75	3	4	1	2.01	1	33.72	1	1	4	NA	150	33	1	678	1115	2369	1	1	1
10782	1	53	4	3	5	4.77	NA	22.48	1	2	NA	NA	187	86	1	1053	1206	2518	2	2	4
10783	2	46	4	4	4	NA	1	25.92	2	2	NA	NA	130	42	1	74	287	399	2	1	2
10784	1	6	3	NA	NA	2.43	NA	23.33	NA	2	NA	NA	179	51	NA	693	972	1277	NA	NA	NA
10785	1	29	3	5	5	3.49	1	25.35	2	2	1	NA	169	42	1	201	806	2188	1	2	2
10786	1	16	4	NA	5	1.91	NA	21.74	2	2	NA	92.7	219	56	NA	624	1033	2147	1	2	1
10787	2	29	1	2	1	5	1	23.19	2	2	NA	101.7	121	43	1	553	848	4149	2	2	4
10788	1	13	1	NA	NA	0.37	NA	20.37	NA	2	NA	NA	165	35	NA	676	1208	3928	1	2	2
10789	1	33	4	2	6	1.2	1	24.34	2	2	1	96.6	133	47	1	1097	1693	1723	1	2	2
10790	2	19	3	NA	5	2.05	NA	16.9	2	2	NA	90.4	158	47	NA	921	1018	1286	2	2	4
10791	1	47	3	4	3	1.84	1	23.72	2	2	1	85.2	184	57	2	871	1465	2884	2	1	2
10792	1	7	1	NA	NA	2.32	NA	13.34	NA	2	NA	NA	130	54	NA	949	954	2626	NA	NA	NA
10793	1	34	3	3	5	1.98	1	28.88	2	2	1	97.3	290	44	2	3071	2998	2943	2	1	2
10794	1	5	4	NA	NA	NA	NA	18.12	NA	2	NA	NA	149	57	NA	823	1414	3175	NA	NA	NA
10795	2	12	1	NA	NA	2.97	NA	18.77	NA	2	NA	NA	118	40	NA	1134	1371	2404	1	1	1
10796	2	18	1	NA	5	1.13	NA	30.74	2	2	NA	NA	157	40	NA	622	1165	1559	2	2	4
10797	2	65	5	5	1	5	2	29.98	1	2	NA	NA	251	41	2	707	1094	2413	2	2	4
10798	1	13	4	NA	NA	0.66	NA	14.84	NA	2	NA	91	159	43	NA	624	1308	2829	2	2	4
10799	1	0	3	NA	NA	0.74	NA	NA	NA	NA	NA	NA	NA	NA	NA	526	678	1970	NA	NA	NA
10800	1	19	1	NA	5	1.66	NA	NA	2	2	NA	98.4	212	68	NA	2858	3954	7497	2	1	4
10801	2	11	4	NA	NA	3.73	NA	28.31	NA	2	NA	NA	181	30	NA	567	430	941	NA	NA	NA
10802	1	72	3	5	3	5	1	24.48	2	2	3	NA	210	35	1	414	1106	2071	2	1	2
10803	1	4	1	NA	NA	1.98	NA	16.59	NA	2	NA	NA	149	38	NA	1312	987	1740	NA	NA	NA
10804	1	46	3	3	5	5	1	27.3	1	2	3	105.4	183	41	2	1675	2281	4400	1	2	2
10805	1	73	3	1	1	1.72	1	22.7	2	2	4	103.2	222	55	1	469	980	2798	2	1	2
10806	2	54	3	4	2	0.56	1	21.97	2	2	NA	NA	228	53	1	261	591	2440	2	1	2
10807	2	13	3	NA	NA	4.95	NA	17.42	NA	2	NA	103.1	178	69	NA	1147	1212	2560	1	1	1
10808	2	2	4	NA	NA	1.68	NA	16.38	NA	2	NA	NA	NA	NA	NA	1492	1751	3185	NA	NA	NA
10809	1	18	3	NA	5	4.33	NA	23.81	2	2	NA	94	166	41	NA	2145	2604	3883	1	1	1
10810	2	54	3	5	4	5	1	22.63	2	2	NA	86.8	179	67	1	759	1120	3185	2	1	2
10811	1	17	3	NA	5	1.66	NA	20.61	2	2	NA	NA	168	39	NA	753	1395	2368	1	1	1
10812	2	44	4	4	5	1.31	NA	31.91	2	2	NA	NA	249	87	1	170	484	810	2	2	4
10813	1	0	1	NA	NA	1.32	NA	NA	NA	NA	NA	NA	NA	NA	NA	378	318	1365	NA	NA	NA
10814	2	13	3	NA	NA	NA	NA	NA	NA	2	NA	NA	NA	NA	NA	NA	NA	NA	NA	NA	NA
10815	1	12	2	NA	NA	1.71	NA	NA	NA	2	NA	NA	NA	NA	NA	NA	NA	NA	NA	NA	NA
10816	1	7	3	NA	NA	2.07	NA	15.92	NA	2	NA	NA	187	71	NA	1387	1428	2238	NA	NA	NA
10817	1	5	2	NA	NA	0.97	NA	16.07	NA	2	NA	NA	170	54	NA	1309	1603	3534	NA	NA	NA
10818	1	34	1	1	4	1.35	1	29.03	2	2	1	NA	269	56	2	1037	994	2251	2	1	2
10819	2	41	4	4	1	5	NA	NA	1	2	NA	NA	NA	NA	2	NA	NA	NA	2	2	4
10820	2	38	4	4	1	0.68	1	35.93	2	2	NA	113.1	235	46	2	458	1556	2523	2	2	4
10821	2	52	3	3	1	2.9	2	28.19	1	2	NA	NA	275	45	1	636	1369	2400	2	1	4
10822	1	7	3	NA	NA	4.49	NA	17.48	NA	2	NA	NA	191	56	NA	1342	1571	2670	NA	NA	NA
10823	1	11	3	NA	NA	5	NA	NA	NA	2	NA	NA	NA	NA	NA	NA	NA	NA	NA	NA	NA
10824	1	13	3	NA	NA	4.86	NA	16.61	NA	2	NA	93.8	136	46	NA	1323	1268	1897	1	1	1
10825	2	3	1	NA	NA	0.86	NA	13.75	NA	2	NA	NA	168	43	NA	1102	1337	2466	NA	NA	NA
10826	1	18	1	NA	5	2.76	NA	22.09	2	2	NA	NA	206	54	NA	1286	1859	3365	1	1	1
10827	1	32	1	1	1	0.47	1	25.93	2	2	1	108.4	149	51	2	660	1085	2538	1	2	1
10828	1	17	1	NA	5	0.88	NA	39.26	2	2	NA	NA	NA	NA	NA	1193	1387	1737	1	2	2
10829	1	40	4	4	1	2	1	39.4	1	1	2	114.2	125	32	1	2292	1358	2076	1	2	2
10830	2	25	3	5	1	5	1	31.4	2	2	NA	81.4	206	58	2	1782	2114	3225	1	2	2
10831	1	32	4	4	1	4.66	1	30.83	2	2	1	NA	227	59	2	NA	NA	NA	2	2	4
10832	2	19	3	NA	5	3.75	NA	24.35	2	2	NA	79.5	207	36	NA	2782	2473	4766	1	1	1
10833	1	47	3	5	1	4.31	1	23.54	2	2	1	89.1	187	29	1	251	598	1334	2	1	2
10834	2	8	4	NA	NA	0.44	NA	14.44	NA	2	NA	NA	264	61	NA	206	533	1023	NA	NA	NA
10835	2	13	3	NA	NA	3.31	NA	NA	NA	2	NA	NA	NA	NA	NA	NA	NA	NA	NA	NA	NA
10836	2	0	2	NA	NA	0.35	NA	NA	NA	NA	NA	NA	NA	NA	NA	785	573	1163	NA	NA	NA
10837	1	0	3	NA	NA	1.33	NA	NA	NA	NA	NA	NA	NA	NA	NA	899	588	1218	NA	NA	NA
10838	2	25	3	3	6	2.09	1	19.98	2	2	NA	90.2	164	47	1	698	811	1279	1	1	1
10839	1	15	2	NA	5	3.06	NA	17.58	NA	2	NA	NA	173	58	NA	494	1137	4192	2	1	2
10840	1	31	3	2	1	4.82	2	24.47	1	2	1	120.3	156	29	2	690	1348	2563	2	2	2
10841	1	3	4	NA	NA	0.12	NA	15.16	NA	2	NA	NA	173	55	NA	584	607	1247	NA	NA	NA
10842	1	30	3	4	1	5	1	22.43	2	2	1	NA	217	45	2	1543	1780	2373	1	1	1
10843	2	9	1	NA	NA	0.66	NA	21.62	NA	2	NA	NA	200	38	NA	1401	1179	2514	NA	NA	NA
10844	2	53	4	2	5	NA	NA	34.13	1	1	NA	243.2	189	47	1	NA	NA	NA	2	2	2
10845	1	39	3	5	1	5	1	41.13	2	2	1	85.5	130	43	2	1678	2073	3650	2	1	4
10846	2	62	1	2	1	3.33	2	36.4	2	3	NA	NA	171	56	2	386	810	1409	2	1	2
10847	2	17	2	NA	5	0.39	NA	NA	2	2	NA	88.5	183	47	NA	458	506	1303	2	2	4
10848	1	52	4	5	1	3.85	1	NA	2	2	1	NA	190	45	1	410	1440	2467	1	1	1
10849	2	48	4	2	3	0.12	1	25.23	2	2	NA	NA	226	57	1	400	1407	2240	2	2	4
10850	2	7	5	NA	NA	5	NA	14.74	NA	2	NA	NA	192	67	NA	494	1147	1959	NA	NA	NA
10851	1	0	4	NA	NA	2.27	NA	NA	NA	NA	NA	NA	NA	NA	NA	777	550	923	NA	NA	NA
10852	1	5	4	NA	NA	0.06	NA	15.16	NA	2	NA	NA	155	50	NA	1007	1338	2185	NA	NA	NA
10853	2	17	1	NA	5	NA	NA	18.29	2	2	NA	88.7	149	54	NA	820	1203	3405	2	2	4
10854	2	85	3	2	2	1.16	NA	NA	2	2	NA	NA	NA	NA	2	NA	NA	NA	2	2	4
10855	2	15	4	NA	5	1	NA	22.18	NA	2	NA	93.2	205	54	NA	210	792	1215	2	2	4
10856	2	19	3	NA	5	3.14	NA	NA	1	2	NA	NA	NA	NA	NA	NA	NA	NA	2	2	4
10857	2	3	5	NA	NA	2.38	NA	15.71	NA	2	NA	NA	NA	NA	NA	951	947	2081	NA	NA	NA
10858	2	9	5	NA	NA	1.16	NA	13.81	NA	2	NA	NA	125	48	NA	592	601	1913	NA	NA	NA
10859	1	62	1	5	1	4.94	1	31.67	2	2	3	88.4	260	51	1	407	1548	2688	2	1	2
10860	1	4	3	NA	NA	1.13	NA	14.54	NA	2	NA	NA	139	26	NA	1044	1075	1593	NA	NA	NA
10861	2	47	3	4	1	4.64	1	34.94	1	2	NA	NA	241	61	2	1409	1964	3362	2	2	4
10862	2	13	1	NA	NA	1.21	NA	20.6	NA	2	NA	87.1	146	53	NA	918	1106	2212	1	1	1
10863	1	4	1	NA	NA	3.59	NA	15.2	NA	2	NA	NA	NA	NA	NA	941	1122	2215	NA	NA	NA
10864	1	24	1	3	1	0.94	1	35.89	2	2	2	89.2	165	42	1	703	1288	3630	2	2	4
10865	2	2	3	NA	NA	5	NA	NA	NA	2	NA	NA	NA	NA	NA	NA	NA	NA	NA	NA	NA
10866	1	27	3	5	6	5	1	21.99	2	2	1	NA	226	52	1	663	1392	3751	1	1	1
10867	2	11	3	NA	NA	0.46	NA	18.74	NA	2	NA	NA	150	35	NA	858	1618	2656	NA	NA	NA
10868	1	4	3	NA	NA	0.73	NA	15.88	NA	2	NA	NA	141	48	NA	319	499	1154	NA	NA	NA
10869	2	17	3	NA	5	3.12	NA	27.22	2	2	NA	113.1	122	39	NA	287	525	663	1	2	1
10870	1	11	4	NA	NA	1.18	NA	17.5	NA	2	NA	NA	157	55	NA	838	926	2080	NA	NA	NA
10871	1	52	1	1	1	3.33	1	23.58	1	2	1	123.1	252	69	2	1146	1362	2370	2	1	2
10872	2	82	3	1	2	1.55	NA	NA	2	2	NA	NA	NA	NA	1	NA	NA	NA	2	2	4
10873	2	36	5	5	5	4.33	1	25.75	2	2	NA	84.6	206	71	2	551	1156	1980	2	1	4
10874	2	81	3	1	2	1.63	2	30.9	1	2	NA	NA	140	41	1	283	623	1872	2	2	2
10875	2	6	3	NA	NA	2.27	NA	18.08	NA	2	NA	NA	196	53	NA	755	998	2443	NA	NA	NA
10876	1	22	2	2	5	0.96	1	23.55	2	2	1	102.7	177	58	1	1605	1755	4607	2	2	4
10877	1	41	1	3	1	0.88	1	25.12	2	2	3	95.7	179	41	1	836	1335	2422	2	2	2
10878	1	27	5	3	5	3.49	1	26.87	2	2	1	88.1	155	54	1	1412	1933	3919	1	1	1
10879	1	81	3	4	1	5	1	NA	2	2	4	NA	160	48	1	254	548	1992	1	1	1
10880	2	18	1	NA	5	0.5	NA	27.12	2	2	NA	NA	NA	NA	NA	NA	NA	NA	2	2	2
10881	2	4	4	NA	NA	1.74	NA	14.12	NA	2	NA	NA	NA	NA	NA	882	1472	3055	NA	NA	NA
10882	1	4	1	NA	NA	NA	NA	19.35	NA	2	NA	NA	175	55	NA	1497	1278	2010	NA	NA	NA
10883	1	49	3	4	5	1.16	1	28.83	2	2	2	95.2	138	26	1	620	1286	4025	2	1	4
10884	2	41	3	4	1	5	1	24.3	2	2	NA	89.5	194	59	1	234	805	1891	1	2	2
10885	1	37	3	3	1	NA	1	30.42	2	2	1	87.4	238	34	1	938	1817	3919	2	1	4
10886	2	68	3	2	2	NA	1	32.17	1	2	NA	130.9	275	65	1	788	943	2453	1	2	2
10887	2	38	1	3	5	1.58	1	17.26	2	2	NA	87	184	87	1	523	725	1352	1	2	2
10888	1	13	3	NA	NA	1.66	NA	23.73	NA	2	NA	NA	154	26	NA	200	899	1381	1	1	1
10889	1	0	3	NA	NA	1.16	NA	NA	NA	NA	NA	NA	NA	NA	NA	358	232	483	NA	NA	NA
10890	1	43	3	3	1	2.55	NA	NA	2	2	NA	95.8	178	48	1	590	1185	1746	1	1	1
10891	2	11	1	NA	NA	NA	NA	18.21	NA	2	NA	NA	192	61	NA	2271	2890	5461	NA	NA	NA
10892	2	30	3	4	1	2.27	2	27.18	2	2	NA	79.1	203	47	2	1499	1507	3191	1	2	1
10893	2	13	2	NA	NA	1.83	NA	22.43	NA	2	NA	NA	174	59	NA	333	626	1247	1	1	1
10894	1	3	3	NA	NA	NA	NA	15.39	NA	2	NA	NA	NA	NA	NA	1621	1563	2506	NA	NA	NA
10895	1	36	3	4	1	2.94	1	25.85	2	2	1	90.7	281	49	1	1185	1480	1457	2	2	2
10896	1	17	1	NA	5	3.48	NA	20	2	2	NA	NA	165	37	NA	NA	NA	NA	1	1	2
10897	1	40	1	3	1	1.3	1	29.24	2	2	2	NA	312	52	1	3465	4243	5953	1	1	1
10898	1	85	3	1	2	1.13	NA	NA	1	2	NA	NA	NA	NA	2	NA	NA	NA	2	2	NA
10899	1	25	1	4	5	1.84	1	26.56	2	2	1	102.9	199	37	1	242	1013	1995	1	2	2
10900	2	15	1	NA	5	2.35	NA	17.87	NA	2	NA	NA	140	48	NA	465	831	2637	1	1	1
10901	1	72	4	4	2	1.98	2	20.06	1	2	3	85.1	198	85	1	334	671	2251	2	2	4
10902	1	1	1	NA	NA	2.6	NA	NA	NA	2	NA	NA	NA	NA	NA	1314	1273	2080	NA	NA	NA
10903	2	66	1	1	1	1.72	2	29.34	1	2	NA	132.7	229	66	2	703	840	2491	2	2	4
10904	2	4	3	NA	NA	3.06	NA	NA	NA	2	NA	NA	NA	NA	NA	NA	NA	NA	NA	NA	NA
10905	1	21	1	1	5	0.55	1	21.11	NA	2	4	NA	146	46	2	299	607	479	2	2	4
10906	2	24	3	5	5	2.07	1	21.39	2	2	NA	NA	191	71	1	1030	1266	2845	1	1	1
10907	1	77	3	4	2	2.71	1	28.7	2	2	NA	NA	166	43	1	573	801	2340	2	2	4
10908	2	16	3	NA	5	4.66	NA	27.72	2	2	NA	NA	177	32	NA	309	441	692	1	1	1
10909	2	2	5	NA	NA	0.94	NA	NA	NA	2	NA	NA	NA	NA	NA	423	743	1773	NA	NA	NA
10910	1	10	3	NA	NA	4.03	NA	17.1	NA	2	NA	NA	NA	NA	NA	1037	1677	2642	NA	NA	NA
10911	2	38	2	2	5	1.07	NA	NA	2	2	NA	NA	NA	NA	1	NA	NA	NA	2	1	4
10912	1	44	3	4	1	2.42	NA	NA	1	2	NA	112.6	183	34	1	NA	NA	NA	2	2	4
10913	2	64	4	2	3	1.63	2	31.17	1	2	NA	NA	244	57	2	568	1086	1362	2	2	4
10914	2	13	4	NA	NA	4.39	NA	31.84	NA	2	NA	79.7	195	53	NA	894	1050	1318	2	1	2
10915	2	81	3	4	2	2.33	2	16.19	2	2	NA	92.6	253	111	2	802	1185	3406	2	1	2
10916	2	7	4	NA	NA	0.82	NA	NA	NA	2	NA	NA	177	50	NA	NA	NA	NA	NA	NA	NA
10917	2	73	3	2	1	4.31	1	33.21	1	2	NA	NA	201	57	2	912	1137	1943	2	2	4
10918	2	17	1	NA	5	1.12	NA	25.82	2	2	NA	92.7	157	44	NA	981	1099	3380	2	1	2
10919	2	1	4	NA	NA	1.5	NA	NA	NA	2	NA	NA	NA	NA	NA	388	830	1690	NA	NA	NA
10920	1	19	3	NA	5	5	NA	25.29	2	2	NA	109.7	226	60	NA	3263	3747	2176	1	1	1
10921	2	23	4	2	5	NA	1	47.8	2	2	NA	NA	NA	NA	2	320	767	1096	2	2	4
10922	2	20	4	4	5	0.8	1	NA	1	2	NA	NA	NA	NA	2	225	241	748	2	2	4
10923	1	9	3	NA	NA	2.5	NA	15.56	NA	2	NA	NA	NA	NA	NA	1014	1221	1987	NA	NA	NA
10924	2	15	1	NA	5	3.87	NA	19.93	NA	2	NA	NA	NA	NA	NA	2820	2526	4249	1	1	1
10925	2	9	4	NA	NA	3.41	NA	22.52	NA	2	NA	NA	137	46	NA	791	811	2002	NA	NA	NA
10926	2	73	3	3	1	4.36	2	32.99	2	2	NA	104.4	231	61	2	704	1243	2756	1	1	1
10927	2	23	3	1	5	1.05	2	22.72	2	2	NA	89.4	168	57	1	1771	1819	3433	1	2	2
10928	1	73	3	1	1	4.19	1	29.76	1	2	2	90.4	202	58	1	960	2245	5158	2	2	4
10929	2	68	4	2	3	0.47	2	30.59	1	2	NA	NA	287	47	2	616	905	2806	2	2	4
10930	1	9	1	NA	NA	0.71	NA	13.42	NA	2	NA	NA	123	51	NA	503	1219	1703	NA	NA	NA
10931	1	41	1	1	1	NA	1	28.5	2	2	1	114	294	56	2	225	555	998	2	2	4
10932	2	0	1	NA	NA	0.39	NA	NA	NA	NA	NA	NA	NA	NA	NA	605	396	819	NA	NA	NA
10933	1	45	2	3	1	3.06	1	27.01	2	2	1	NA	235	62	1	922	1560	3918	1	1	1
10934	1	16	4	NA	5	1.37	NA	NA	2	2	NA	NA	149	51	NA	2425	3301	7500	1	2	2
10935	2	14	4	NA	5	1.65	NA	24.38	NA	2	NA	NA	169	55	NA	1242	1205	2037	1	1	1
10936	2	77	1	3	3	0.99	1	30.99	2	2	NA	NA	191	51	1	231	349	1734	2	2	NA
10937	1	43	1	4	1	2.76	1	33.55	2	2	1	NA	210	40	1	793	1284	2839	2	2	4
10938	1	12	3	NA	NA	4.14	NA	24.97	NA	2	NA	NA	137	54	NA	1135	1759	2164	1	1	1
10939	1	46	1	3	1	NA	2	30.43	2	2	1	110.6	205	34	2	1067	1780	3406	1	1	1
10940	2	29	3	5	1	4.26	1	25.77	2	2	NA	NA	190	58	2	1939	2105	2940	2	1	2
10941	1	21	1	1	1	0.94	1	24.93	2	2	1	97.9	114	41	1	741	1853	3544	1	2	2
10942	2	57	4	4	1	4.61	NA	21.35	2	2	NA	NA	NA	NA	2	NA	NA	NA	2	2	4
10943	1	24	1	1	1	0.47	1	21.52	NA	2	2	87.6	200	51	1	948	1853	2737	2	2	4
10944	1	17	3	NA	5	3.31	NA	26.61	2	2	NA	NA	165	31	NA	2228	2603	4086	1	1	1
10945	2	20	3	3	5	0.06	2	23.66	2	2	NA	NA	203	53	1	685	934	1665	2	2	4
10946	1	65	3	3	1	5	1	22.82	2	2	1	NA	208	70	2	1065	1897	5500	2	1	2
10947	2	42	1	1	1	1.4	2	30.89	2	2	NA	NA	131	44	2	785	1283	2910	1	2	2
10948	2	15	4	NA	5	0.84	NA	19.85	NA	2	NA	NA	138	50	NA	323	436	927	1	1	2
10949	1	18	4	NA	5	0.51	NA	30.61	2	2	NA	NA	NA	NA	NA	NA	NA	NA	2	2	2
10950	1	85	3	5	1	2.58	NA	NA	2	2	NA	NA	NA	NA	2	155	510	1079	2	1	2
10951	2	13	4	NA	NA	2.09	NA	17.82	NA	2	NA	NA	94	39	NA	903	1355	2405	2	1	4
10952	1	10	5	NA	NA	4.12	NA	20.33	NA	2	NA	NA	175	51	NA	929	1388	1693	NA	NA	NA
10953	2	7	3	NA	NA	0.38	NA	15.75	NA	2	NA	NA	194	40	NA	780	1329	3230	NA	NA	NA
10954	1	9	1	NA	NA	2.76	NA	18.09	NA	2	NA	NA	166	45	NA	2354	2502	3379	NA	NA	NA
10955	2	2	4	NA	NA	0.39	NA	15.39	NA	2	NA	NA	NA	NA	NA	988	1265	3580	NA	NA	NA
10956	1	0	1	NA	NA	NA	NA	NA	NA	NA	NA	NA	NA	NA	NA	NA	NA	NA	NA	NA	NA
10957	1	16	4	NA	5	0.44	NA	20.34	2	2	NA	NA	141	52	NA	387	827	1667	2	1	2
10958	1	7	3	NA	NA	NA	NA	14.35	NA	2	NA	NA	NA	NA	NA	1438	1411	2111	NA	NA	NA
10959	2	15	3	NA	5	5	NA	20.13	NA	2	NA	NA	179	48	NA	700	567	3491	1	1	1
10960	1	8	4	NA	NA	0.39	NA	17.21	NA	2	NA	NA	200	54	NA	620	1237	2121	NA	NA	NA
10961	1	5	2	NA	NA	2.08	NA	13.88	NA	2	NA	NA	149	33	NA	562	609	1390	NA	NA	NA
10962	1	66	4	3	1	3.72	1	33.26	1	2	3	154.9	228	41	1	476	810	2171	2	1	2
10963	2	28	3	5	1	5	1	25.16	2	2	NA	NA	208	55	1	NA	NA	NA	1	2	1
10964	2	47	3	4	1	5	2	40.6	1	2	NA	NA	180	49	2	729	1398	2329	1	1	1
10965	2	16	1	NA	5	1.65	NA	21.48	2	2	NA	NA	120	48	NA	515	951	1850	1	2	2
10966	1	55	1	1	1	2.09	1	30.79	2	2	1	NA	242	59	1	862	1323	1631	2	2	4
10967	1	5	4	NA	NA	0.9	NA	29.36	NA	2	NA	NA	NA	NA	NA	1477	1631	2965	NA	NA	NA
10968	2	16	3	NA	5	3.31	NA	26.03	2	2	NA	NA	157	43	NA	1324	2235	2829	1	1	1
10969	1	5	4	NA	NA	5	NA	17.86	NA	2	NA	NA	NA	NA	NA	554	934	1643	NA	NA	NA
10970	1	0	4	NA	NA	0.41	NA	NA	NA	NA	NA	NA	NA	NA	NA	1048	925	1348	NA	NA	NA
10971	2	43	1	1	1	1.89	2	24.64	2	1	NA	173.8	166	45	1	507	692	1462	2	2	4
10972	1	16	1	NA	5	0.95	NA	32.28	2	2	NA	94.5	119	42	NA	994	1877	3333	2	1	2
10973	2	33	1	5	1	4.12	1	34.82	2	2	NA	86.4	297	74	1	757	919	2149	1	2	2
10974	1	16	2	NA	5	2.93	NA	26.4	2	2	NA	NA	171	65	NA	1400	2022	4163	1	2	2
10975	2	63	4	4	2	3.14	2	27.59	2	2	NA	81.7	251	102	1	1057	1478	3637	1	1	1
10976	2	17	3	NA	5	3.63	NA	20.1	2	2	NA	NA	172	59	NA	1293	2239	5686	1	1	1
10977	2	17	3	NA	5	4.28	NA	16.41	2	2	NA	NA	122	39	NA	501	878	1643	1	1	1
10978	1	38	3	4	1	5	1	27	2	2	1	96.2	292	46	2	1151	2107	4681	1	2	2
10979	1	25	4	2	5	NA	1	23.93	2	2	1	NA	116	37	1	1695	2633	3974	2	1	2
10980	2	12	3	NA	NA	1.13	NA	28.53	NA	2	NA	104.6	151	43	NA	433	809	1318	2	1	2
10981	1	13	4	NA	NA	0.64	NA	21.65	NA	2	NA	NA	150	51	NA	988	2536	5592	1	1	1
10982	1	40	3	3	5	3.42	1	29.44	2	2	2	NA	227	48	1	723	1417	3147	1	2	2
10983	2	8	1	NA	NA	4.44	NA	15.57	NA	2	NA	NA	162	36	NA	285	946	2162	NA	NA	NA
10984	2	16	4	NA	5	0.14	NA	18.27	2	2	NA	100.4	180	77	NA	NA	NA	NA	1	2	2
10985	1	15	3	NA	5	1.66	NA	29.4	NA	2	NA	NA	189	40	NA	221	414	946	1	1	1
10986	1	6	3	NA	NA	4.64	NA	15.37	NA	2	NA	NA	148	52	NA	841	950	1518	NA	NA	NA
10987	2	0	4	NA	NA	5	NA	NA	NA	NA	NA	NA	NA	NA	NA	NA	NA	NA	NA	NA	NA
10988	1	68	1	1	1	2.26	1	26.21	2	2	2	108	249	61	2	1090	1435	3501	2	1	2
10989	2	25	1	1	1	NA	NA	NA	2	2	NA	NA	NA	NA	2	NA	NA	NA	2	2	4
10990	1	18	4	NA	5	3.4	NA	25.58	2	2	NA	105.7	147	62	NA	518	970	1184	1	2	2
10991	2	17	5	NA	5	4.44	NA	20.33	2	2	NA	NA	143	53	NA	57	164	539	1	1	1
10992	1	30	4	4	1	1.93	1	27.2	2	2	1	NA	135	47	2	2097	3307	7200	2	2	2
10993	2	0	3	NA	NA	3.03	NA	NA	NA	NA	NA	NA	NA	NA	NA	525	343	742	NA	NA	NA
10994	1	1	1	NA	NA	2.27	NA	NA	NA	2	NA	NA	NA	NA	NA	NA	NA	NA	NA	NA	NA
10995	1	12	1	NA	NA	0.84	NA	19.78	NA	2	NA	NA	NA	NA	NA	NA	NA	NA	1	1	1
10996	2	45	3	4	1	2.76	2	25.01	2	2	NA	85.2	184	53	1	1910	2236	4476	2	2	4
10997	1	15	1	NA	5	0.8	NA	18.06	NA	2	NA	NA	NA	NA	NA	93	287	398	1	2	1
10998	2	22	4	4	5	0.26	NA	NA	2	2	NA	NA	NA	NA	2	138	164	380	2	2	4
10999	2	71	4	1	1	1.27	1	26.6	1	1	NA	NA	231	69	2	383	673	1673	2	2	4
11000	2	1	3	NA	NA	0.42	NA	NA	NA	2	NA	NA	NA	NA	NA	493	493	1499	NA	NA	NA
11001	1	24	3	4	1	0.45	NA	35.53	2	2	NA	99.8	151	38	2	742	1585	3146	2	2	4
11002	1	41	1	1	4	3.95	NA	30.56	2	2	NA	NA	217	33	1	NA	NA	NA	2	2	4
11003	2	20	4	2	5	0.5	NA	27.88	2	2	NA	NA	161	39	1	NA	NA	NA	2	2	4
11004	1	66	3	4	1	NA	1	31.31	1	2	4	134.2	180	53	1	1361	2504	3105	2	2	4
11005	1	67	3	5	1	4.82	2	25.11	2	2	4	83.3	201	32	2	382	940	1887	1	1	1
11006	1	32	3	3	1	2.38	NA	31.17	1	2	NA	NA	225	44	1	1895	2250	4116	2	1	4
11007	2	5	3	NA	NA	0.52	NA	17.93	NA	2	NA	NA	183	36	NA	886	767	949	NA	NA	NA
11008	1	4	3	NA	NA	2.27	NA	16.53	NA	2	NA	NA	186	42	NA	1064	1768	3618	NA	NA	NA
11009	2	0	4	NA	NA	0.77	NA	NA	NA	NA	NA	NA	NA	NA	NA	2093	1371	2849	NA	NA	NA
11010	2	0	1	NA	NA	NA	NA	NA	NA	NA	NA	NA	NA	NA	NA	NA	NA	NA	NA	NA	NA
11011	1	0	3	NA	NA	NA	NA	NA	NA	NA	NA	NA	NA	NA	NA	NA	NA	NA	NA	NA	NA
11012	2	24	3	2	5	0.67	1	20.98	2	2	NA	NA	259	98	1	1912	2527	3647	1	1	2
11013	2	22	3	1	1	0.79	1	25.6	2	2	NA	82.7	244	38	1	587	756	1032	2	2	4
11014	1	41	3	1	1	0.26	1	30.17	1	2	2	97.9	205	49	1	964	1531	2152	2	2	2
11015	2	0	4	NA	NA	0.61	NA	NA	NA	NA	NA	NA	NA	NA	NA	NA	NA	NA	NA	NA	NA
11016	2	17	1	NA	5	0.58	NA	29.15	2	2	NA	87.5	167	56	NA	554	1033	2189	2	2	4
11017	2	48	4	4	6	0.73	1	46.55	1	3	NA	NA	137	62	1	772	1767	3969	2	2	NA
11018	1	12	4	NA	NA	1.98	NA	26.21	NA	2	NA	NA	144	32	NA	299	1174	2914	1	NA	1
11019	2	50	3	5	1	5	1	21.62	2	2	NA	91.8	162	74	1	191	640	2874	2	1	2
11020	2	39	3	5	1	3.02	1	21.9	2	2	NA	86.1	229	71	2	884	1293	2350	2	1	2
11021	1	55	3	4	5	1.03	1	39.35	2	2	2	102.4	181	43	1	602	1669	2866	2	2	4
11022	2	8	2	NA	NA	2.56	NA	14.85	NA	2	NA	NA	NA	NA	NA	927	1288	1626	NA	NA	NA
11023	2	44	3	5	5	5	NA	33.02	2	2	NA	NA	216	42	1	679	2121	4248	1	2	2
11024	1	73	1	1	1	1.16	1	28.89	2	2	7	93.6	208	58	2	1109	1288	3247	2	2	4
11025	1	35	1	1	1	0.06	1	28	NA	2	7	NA	NA	NA	1	138	297	458	2	2	4
11026	2	5	1	NA	NA	1.48	NA	19.8	NA	2	NA	NA	185	57	NA	413	981	2992	NA	NA	NA
11027	2	3	2	NA	NA	2.76	NA	23.53	NA	2	NA	NA	NA	NA	NA	1018	1578	2445	NA	NA	NA
11028	1	70	3	2	5	NA	2	22.85	2	2	1	NA	186	51	2	558	899	2031	2	2	2
11029	2	6	1	NA	NA	0.99	NA	21.04	NA	2	NA	NA	211	41	NA	565	528	1624	NA	NA	NA
11030	2	14	4	NA	5	0.68	NA	28.13	NA	2	NA	NA	182	40	NA	557	1108	1280	2	1	2
11031	1	16	3	NA	5	NA	NA	23.15	2	2	NA	89.3	161	42	NA	1197	1515	2498	1	2	2
11032	2	59	3	4	1	5	1	31.39	2	2	NA	121.5	207	61	2	743	886	728	2	1	4
11033	1	69	3	3	1	3.33	1	25.9	2	2	1	NA	211	61	2	610	1015	1931	2	1	4
11034	1	0	3	NA	NA	0.94	NA	NA	NA	NA	NA	NA	NA	NA	NA	NA	NA	NA	NA	NA	NA
11035	2	43	3	4	1	2.15	1	25.39	1	2	NA	95.9	NA	NA	1	428	1024	1808	2	2	4
11036	2	6	3	NA	NA	2.21	NA	14.54	NA	2	NA	NA	231	71	NA	406	570	1306	NA	NA	NA
11037	2	44	3	5	1	3.75	2	25.43	2	2	NA	NA	167	60	2	254	693	1897	1	1	1
11038	2	36	4	2	4	0.44	2	27.97	2	2	NA	NA	190	77	2	716	2517	2537	2	2	2
11039	1	2	3	NA	NA	5	NA	15.4	NA	2	NA	NA	NA	NA	NA	866	876	1422	NA	NA	NA
11040	2	55	3	5	1	5	NA	NA	2	2	NA	NA	NA	NA	2	NA	NA	NA	2	2	2
11041	2	31	3	3	1	4.82	1	22.62	2	2	NA	86.3	193	65	2	325	834	2346	1	1	2
11042	2	1	1	NA	NA	1.73	NA	NA	NA	2	NA	NA	NA	NA	NA	NA	NA	NA	NA	NA	NA
11043	2	3	5	NA	NA	4.97	NA	NA	NA	2	NA	NA	159	46	NA	367	483	1305	NA	NA	NA
11044	2	12	1	NA	NA	NA	NA	22.7	NA	2	NA	NA	145	46	NA	1028	1097	1979	1	1	1
11045	2	28	4	2	5	0.68	1	17.61	2	2	NA	81.5	157	46	1	994	1236	1912	2	2	4
11046	1	54	1	1	6	0.06	1	29.38	2	2	1	NA	NA	NA	1	233	349	1423	2	2	2
11047	1	5	3	NA	NA	1.7	NA	24.59	NA	2	NA	NA	167	40	NA	1187	1791	3400	NA	NA	NA
11048	2	2	1	NA	NA	1.42	NA	16.36	NA	2	NA	NA	NA	NA	NA	127	348	1068	NA	NA	NA
11049	1	16	3	NA	5	0.91	NA	31.55	2	2	NA	NA	161	40	NA	193	779	963	2	2	2
11050	1	10	3	NA	NA	3.99	NA	17.73	NA	2	NA	NA	189	63	NA	754	1057	1241	NA	NA	NA
11051	1	67	1	2	3	0.95	2	24.15	1	2	2	NA	NA	NA	1	311	521	1481	2	1	2
11052	1	56	3	4	1	1.09	2	18.8	1	2	4	NA	197	46	1	1951	2434	3952	2	2	NA
11053	2	4	1	NA	NA	1.51	NA	16.99	NA	2	NA	NA	158	35	NA	2067	1927	3823	NA	NA	NA
11054	1	0	1	NA	NA	3.33	NA	NA	NA	NA	NA	NA	NA	NA	NA	NA	NA	NA	NA	NA	NA
11055	1	12	4	NA	NA	0.22	NA	16.97	NA	2	NA	NA	171	58	NA	543	998	1892	2	1	2
11056	2	0	1	NA	NA	0.66	NA	NA	NA	NA	NA	NA	NA	NA	NA	NA	NA	NA	NA	NA	NA
11057	1	8	3	NA	NA	1.23	NA	25.74	NA	2	NA	NA	172	37	NA	599	954	1992	NA	NA	NA
11058	1	11	4	NA	NA	0.68	NA	20.78	NA	2	NA	NA	183	73	NA	1803	1959	3423	NA	NA	NA
11059	1	8	1	NA	NA	1.88	NA	18.96	NA	2	NA	NA	166	71	NA	709	893	2056	NA	NA	NA
11060	2	10	4	NA	NA	1.03	NA	22.32	NA	2	NA	NA	161	47	NA	3457	1858	3466	NA	NA	NA
11061	1	26	2	5	5	1.63	1	26.41	2	2	1	96	179	51	1	1088	1357	1808	1	1	1
11062	2	51	4	3	5	NA	2	NA	1	2	NA	NA	NA	NA	1	314	702	1357	2	1	4
11063	2	82	3	5	2	2.33	2	19.34	1	2	NA	78.9	211	60	2	876	1549	2991	2	1	NA
11064	2	31	5	5	5	NA	2	28.53	2	1	NA	NA	196	45	2	644	1042	1919	1	2	2
11065	1	13	1	NA	NA	2.97	NA	18.1	NA	2	NA	NA	111	40	NA	921	1295	2764	2	1	4
11066	1	19	1	NA	5	0.37	NA	21.1	2	2	NA	NA	156	51	NA	2666	2454	3919	2	1	4
11067	1	17	1	NA	5	NA	NA	22.29	2	2	NA	100.3	125	45	NA	430	556	1683	1	2	2
11068	1	29	3	5	1	3.31	1	30.37	2	2	1	100	182	32	2	559	1016	2574	2	2	4
11069	2	7	3	NA	NA	1.33	NA	16.97	NA	2	NA	NA	NA	NA	NA	486	1053	1828	NA	NA	NA
11070	2	67	3	2	2	NA	2	27.39	2	2	NA	116.8	186	44	1	333	690	2416	2	2	2
11071	2	0	1	NA	NA	0	NA	NA	NA	NA	NA	NA	NA	NA	NA	416	281	717	NA	NA	NA
11072	2	42	3	5	1	2.68	1	22.95	2	2	NA	90.5	177	71	1	301	530	1542	2	1	4
11073	1	11	2	NA	NA	2.83	NA	20.46	NA	2	NA	NA	NA	NA	NA	595	1234	1881	NA	NA	NA
11074	1	42	1	3	3	4.51	1	23.83	2	2	1	NA	152	44	1	1157	2666	7019	1	2	2
11075	1	12	1	NA	NA	1.17	NA	23.08	NA	2	NA	89.1	NA	NA	NA	1916	3140	4457	2	1	2
11076	1	6	3	NA	NA	3.08	NA	15.92	NA	2	NA	NA	153	41	NA	2235	1575	4007	NA	NA	NA
11077	2	21	3	5	5	4.39	1	22.79	2	2	NA	84.3	206	71	2	1213	1771	3178	2	1	2
11078	2	85	3	1	2	NA	NA	NA	2	2	NA	NA	233	34	2	NA	NA	NA	2	1	2
11079	1	63	3	4	6	NA	1	32.45	2	2	3	111	182	39	1	200	869	2575	2	2	2
11080	2	83	3	1	2	0.68	NA	NA	1	2	NA	NA	NA	NA	2	NA	NA	NA	2	2	NA
11081	2	1	4	NA	NA	0.45	NA	NA	NA	2	NA	NA	NA	NA	NA	544	858	2385	NA	NA	NA
11082	1	38	3	3	1	3.96	1	28.9	1	2	1	NA	270	24	1	1276	2663	6776	2	1	4
11083	2	6	1	NA	NA	0.93	NA	20.12	NA	2	NA	NA	186	41	NA	NA	NA	NA	NA	NA	NA
11084	2	19	4	NA	5	0.38	NA	35.06	2	2	NA	97.2	171	61	NA	1316	1488	2285	2	2	4
11085	1	19	4	NA	5	4.16	NA	21.34	2	2	NA	NA	240	43	NA	1250	1663	2705	1	2	2
11086	1	14	3	NA	5	3.4	NA	18.58	NA	2	NA	93.8	125	47	NA	1424	1608	1651	1	1	1
11087	2	15	4	NA	5	1.5	NA	20.52	NA	2	NA	84.9	194	55	NA	542	1188	1639	2	2	4
11088	2	23	4	3	5	2.66	2	33.44	2	2	NA	94.5	164	67	2	422	1240	2400	2	2	4
11089	2	10	3	NA	NA	5	NA	24.43	NA	2	NA	NA	NA	NA	NA	NA	NA	NA	NA	NA	NA
11090	2	70	3	4	1	2.35	1	23.57	2	2	NA	90	199	59	2	759	1082	1204	2	1	2
11091	1	2	1	NA	NA	0.93	NA	18.07	NA	2	NA	NA	NA	NA	NA	857	1566	2525	NA	NA	NA
11092	1	66	3	5	1	5	2	27.25	1	2	3	87.3	192	45	2	422	824	3062	2	2	4
11093	1	19	4	NA	5	1.77	NA	19.26	2	2	NA	NA	148	58	NA	190	411	1374	2	2	2
11094	1	0	3	NA	NA	3.66	NA	NA	NA	NA	NA	NA	NA	NA	NA	NA	NA	NA	NA	NA	NA
11095	1	9	4	NA	NA	1.7	NA	32.76	NA	2	NA	NA	NA	NA	NA	716	885	1242	NA	NA	NA
11096	1	24	1	1	6	1.1	1	24.17	NA	2	1	103.1	127	43	2	559	1077	2719	2	2	4
11097	2	62	4	2	1	2.66	2	27.12	1	2	NA	NA	197	48	2	496	618	1054	2	1	4
11098	2	62	4	4	2	NA	1	35.47	1	1	NA	NA	211	60	2	235	725	1560	1	2	2
11099	1	16	1	NA	5	3.17	NA	22.77	2	2	NA	NA	146	35	NA	698	1522	3576	1	1	1
11100	1	3	4	NA	NA	0.8	NA	18.08	NA	2	NA	NA	150	48	NA	431	669	1015	NA	NA	NA
11101	1	10	3	NA	NA	1.71	NA	NA	NA	2	NA	NA	NA	NA	NA	NA	NA	NA	NA	NA	NA
11102	2	49	4	3	3	1.92	1	29.48	1	2	NA	88.4	226	72	1	347	790	982	2	1	4
11103	2	19	4	NA	5	4.72	NA	34.88	2	2	NA	80.2	226	32	NA	257	496	3513	2	2	4
11104	2	18	4	NA	4	0.65	NA	33.39	1	2	NA	86.7	234	34	NA	1086	1338	2377	1	1	1
11105	2	17	4	NA	5	0.58	NA	19.47	2	1	NA	NA	116	36	NA	533	1090	2313	2	2	4
11106	1	74	3	2	3	0.96	NA	NA	2	2	NA	NA	NA	NA	1	NA	NA	NA	2	2	2
11107	1	12	1	NA	NA	1.65	NA	17.84	NA	2	NA	NA	148	69	NA	845	869	1406	1	1	1
11108	1	34	3	5	1	5	1	35.68	2	2	1	NA	228	51	2	434	914	1413	2	1	4
11109	2	16	1	NA	5	0.66	NA	31.36	1	2	NA	90	134	45	NA	290	1259	3023	2	1	2
11110	1	45	4	3	5	2.44	1	30.04	1	2	1	90.2	152	53	1	660	1129	2422	2	2	2
11111	2	31	1	3	1	2.18	2	34.22	2	2	NA	NA	145	43	2	594	982	2425	2	2	2
11112	1	15	1	NA	5	1.86	NA	21.71	NA	2	NA	106.4	160	59	NA	284	1043	2486	1	2	1
11113	1	8	1	NA	NA	0.84	NA	28.99	NA	2	NA	NA	NA	NA	NA	352	1038	1539	NA	NA	NA
11114	2	2	3	NA	NA	0.91	NA	NA	NA	2	NA	NA	NA	NA	NA	1416	1504	3834	NA	NA	NA
11115	1	10	3	NA	NA	5	NA	14.88	NA	2	NA	NA	169	58	NA	1443	1532	2760	NA	NA	NA
11116	1	0	4	NA	NA	NA	NA	NA	NA	NA	NA	NA	NA	NA	NA	NA	NA	NA	NA	NA	NA
11117	1	9	1	NA	NA	1.99	NA	14.16	NA	2	NA	NA	160	35	NA	1173	1626	3965	NA	NA	NA
11118	1	80	3	5	1	4.48	1	26.59	2	2	3	103.6	208	48	1	1584	1963	3047	2	2	4
11119	1	24	3	4	1	0.96	2	27.81	2	2	1	NA	126	49	2	1635	2452	4507	1	2	2
11120	2	10	3	NA	NA	1.9	NA	20.13	NA	2	NA	NA	220	49	NA	978	1274	2105	NA	NA	NA
11121	1	46	1	1	1	0.54	1	24.54	2	1	1	NA	168	30	1	3296	3902	7185	2	2	4
11122	2	9	2	NA	NA	0.77	NA	15.74	NA	2	NA	NA	113	55	NA	1102	947	1324	NA	NA	NA
11123	1	9	2	NA	NA	1.73	NA	22.09	NA	2	NA	NA	171	62	NA	1682	2047	3076	NA	NA	NA
11124	2	1	1	NA	NA	0.52	NA	NA	NA	2	NA	NA	NA	NA	NA	450	612	1816	NA	NA	NA
11125	2	22	3	4	5	5	2	28.86	2	2	NA	NA	156	62	2	645	837	802	2	1	4
11126	1	36	4	4	4	1.72	1	24.49	1	2	2	NA	157	46	2	195	430	967	2	2	2
11127	2	44	3	5	6	3.33	1	23.06	2	2	NA	NA	252	55	1	293	622	2286	2	1	4
11128	1	14	4	NA	5	2.87	NA	22.94	NA	2	NA	NA	157	51	NA	780	1022	1587	1	2	2
11129	2	15	1	NA	5	5	NA	25.6	NA	2	NA	NA	145	41	NA	1031	1185	2298	1	1	1
11130	1	82	3	4	2	5	1	26.71	2	2	7	145.7	148	49	1	553	736	1836	2	2	2
11131	2	0	1	NA	NA	2.53	NA	NA	NA	NA	NA	NA	NA	NA	NA	916	617	1253	NA	NA	NA
11132	1	18	4	NA	5	5	NA	24.51	2	1	NA	686.2	269	42	NA	1314	1686	2433	1	1	1
11133	2	34	3	5	5	3.95	1	32.43	2	2	NA	NA	230	57	1	1333	1681	3682	1	1	2
11134	1	62	3	5	1	5	1	31.96	1	2	1	118.1	192	36	2	692	1229	3994	2	1	2
11135	2	73	4	3	3	2.91	1	31.06	1	2	NA	NA	252	86	2	384	692	2036	2	2	4
11136	2	15	1	NA	5	0.73	NA	31.77	NA	2	NA	NA	NA	NA	NA	490	849	2795	1	1	2
11137	2	17	3	NA	5	5	NA	25.6	2	2	NA	90.3	177	46	NA	92	161	335	1	2	1
11138	2	77	3	4	2	2.21	1	30.02	1	2	NA	NA	225	67	2	794	947	1499	2	1	4
11139	1	9	1	NA	NA	0.66	NA	22.74	NA	2	NA	NA	NA	NA	NA	1082	1989	3344	NA	NA	NA
11140	1	30	2	2	6	2.07	1	NA	2	2	1	293.4	152	37	1	1225	1665	2136	2	2	2
11141	1	17	1	NA	5	0.58	NA	21.9	2	2	NA	NA	147	46	NA	849	1844	4287	1	2	1
11142	1	50	1	2	3	0.9	1	26.26	1	2	1	105.9	176	30	1	1268	1838	3381	2	2	2
11143	2	14	5	NA	5	4.25	NA	25.03	NA	2	NA	NA	173	43	NA	347	693	2915	1	2	1
11144	2	17	3	NA	5	5	NA	23.6	2	2	NA	100.7	134	62	NA	605	1001	1335	2	2	2
11145	1	24	1	2	1	0.67	1	27.17	2	2	2	83.3	170	42	2	433	1320	2467	2	2	2
11146	2	23	3	2	5	1.68	1	34.28	2	2	NA	NA	153	40	2	387	560	1313	2	1	2
11147	2	6	4	NA	NA	0.1	NA	14.79	NA	2	NA	NA	NA	NA	NA	503	1165	1430	NA	NA	NA
11148	1	52	3	5	4	NA	1	29	1	1	1	NA	314	48	1	423	994	3006	2	2	2
11149	1	16	4	NA	5	1.13	NA	18.58	2	2	NA	NA	NA	NA	NA	3890	3509	6294	1	1	1
11150	2	57	3	4	2	5	1	27.77	2	2	NA	95.2	204	80	2	674	1366	2665	1	2	2
11151	1	15	3	NA	5	1.13	NA	16.65	NA	2	NA	103.7	196	47	NA	1668	1990	2536	NA	NA	NA
11152	1	12	3	NA	NA	2.27	NA	16.8	NA	2	NA	97.5	NA	NA	NA	916	1437	2108	1	2	2
11153	2	15	1	NA	5	1.65	NA	24.29	NA	2	NA	NA	197	46	NA	247	568	1670	1	2	2
11154	2	46	4	3	1	3.35	2	37.71	1	2	NA	NA	166	38	1	515	1139	1611	2	2	4
11155	1	2	3	NA	NA	0.94	NA	16.73	NA	2	NA	NA	NA	NA	NA	1422	1395	3394	NA	NA	NA
11156	2	12	3	NA	NA	NA	NA	23	NA	2	NA	NA	NA	NA	NA	539	590	748	1	1	2
11157	1	14	3	NA	5	5	NA	37.24	NA	2	NA	NA	184	33	NA	449	1516	3102	1	2	2
11158	1	51	4	2	1	5	NA	NA	1	1	NA	NA	NA	NA	1	NA	NA	NA	2	2	4
11159	1	5	1	NA	NA	0.47	NA	15.62	NA	2	NA	NA	NA	NA	NA	364	765	1505	NA	NA	NA
11160	1	61	4	3	1	5	1	28.76	1	2	2	NA	177	66	1	733	1114	1793	2	2	4
11161	2	15	3	NA	5	1.72	NA	23.61	NA	2	NA	91	183	65	NA	2774	2326	4002	1	1	1
11162	2	42	4	4	5	1.89	1	34.23	2	2	NA	111.6	194	37	2	808	1406	2798	2	1	4
11163	2	45	4	2	1	2.35	1	34.22	1	2	NA	84.4	211	57	2	465	1060	2215	2	2	4
11164	1	0	3	NA	NA	0.79	NA	NA	NA	NA	NA	NA	NA	NA	NA	443	457	1017	NA	NA	NA
11165	1	71	4	2	1	NA	1	29.01	1	2	3	NA	207	90	1	344	888	1153	2	2	4
11166	1	12	1	NA	NA	0.25	NA	16.27	NA	2	NA	94.8	181	65	NA	991	1959	4785	1	1	1
11167	1	12	3	NA	NA	4.25	NA	25.47	NA	2	NA	NA	142	46	NA	730	701	1026	2	2	4
11168	1	40	5	5	1	1.01	NA	21.01	2	2	NA	89.6	230	62	2	647	2587	6864	2	1	4
11169	2	15	3	NA	5	2.6	NA	18.88	NA	2	NA	NA	151	57	NA	553	952	1482	2	1	2
11170	1	23	1	1	6	1.21	1	24.84	2	2	1	104.4	169	30	1	548	863	1972	2	2	2
11171	2	17	1	NA	5	1.13	NA	19.42	2	2	NA	92.9	135	67	NA	1456	1961	2374	1	2	2
11172	1	2	1	NA	NA	4.14	NA	16.63	NA	2	NA	NA	NA	NA	NA	1478	1358	2464	NA	NA	NA
11173	2	30	3	5	1	4.78	2	20.86	2	2	NA	NA	167	40	2	586	701	1426	1	1	1
11174	2	12	5	NA	NA	1.81	NA	20.51	NA	2	NA	83.2	180	65	NA	552	763	1537	1	1	1
11175	2	18	3	NA	6	NA	NA	24.84	2	2	NA	88.4	207	45	NA	159	379	1548	2	2	2
11176	2	19	1	NA	6	0.35	NA	22.67	2	2	NA	91.3	160	67	NA	599	872	2204	2	2	2
11177	1	83	3	1	1	2.24	1	NA	1	2	4	86.5	144	50	1	259	629	1991	2	2	4
11178	1	68	1	3	1	2.93	NA	26.22	1	2	NA	NA	198	44	1	NA	NA	NA	1	1	1
11179	1	19	1	NA	5	1.65	NA	22.21	2	2	NA	NA	133	46	NA	NA	NA	NA	1	2	1
11180	1	44	1	1	1	1.01	2	21.3	NA	2	NA	NA	193	27	1	509	492	1138	2	2	4
11181	1	21	3	4	5	2.82	1	19.62	2	2	1	NA	135	80	1	3135	4064	7160	1	1	1
11182	2	9	3	NA	NA	2.85	NA	17.27	NA	2	NA	NA	148	51	NA	1223	1423	2713	NA	NA	NA
11183	1	13	4	NA	NA	3.78	NA	15.89	NA	2	NA	73.8	204	58	NA	1019	1228	1983	1	1	2
11184	1	14	4	NA	5	0.75	NA	25.2	NA	2	NA	NA	122	51	NA	1039	1209	3062	1	1	1
11185	1	2	4	NA	NA	1.74	NA	15.11	NA	2	NA	NA	NA	NA	NA	802	1334	2941	NA	NA	NA
11186	2	61	2	3	3	3.14	NA	NA	2	2	NA	NA	NA	NA	2	NA	NA	NA	2	2	4
11187	2	48	3	3	1	0.9	1	24.33	2	2	NA	88.4	230	66	1	678	1485	3416	2	1	2
11188	2	52	2	2	1	1.09	2	28.12	2	2	NA	91.9	179	45	2	849	1155	3528	2	1	4
11189	2	75	3	2	2	1.24	1	27.48	2	1	NA	94.8	256	60	1	492	738	1983	2	2	NA
11190	1	13	1	NA	NA	3.87	NA	21.04	NA	2	NA	NA	116	37	NA	1549	1866	3627	1	1	1
11191	2	5	4	NA	NA	0.06	NA	14.04	NA	2	NA	NA	153	57	NA	595	961	2712	NA	NA	NA
11192	2	20	3	2	5	0.43	NA	23.54	2	2	NA	NA	194	57	1	990	1305	2953	1	1	1
11193	1	85	3	5	2	5	NA	NA	1	2	NA	NA	NA	NA	2	533	858	2831	2	1	4
11194	1	1	3	NA	NA	3.08	NA	NA	NA	2	NA	NA	NA	NA	NA	842	783	1391	NA	NA	NA
11195	2	48	4	4	5	2.03	2	32.84	2	2	NA	90.7	194	58	2	325	631	1447	2	2	2
11196	2	13	4	NA	NA	1.78	NA	NA	NA	2	NA	NA	NA	NA	NA	NA	NA	NA	NA	NA	NA
11197	2	19	4	NA	5	0	NA	22.37	2	2	NA	NA	182	61	NA	191	747	658	1	2	2
11198	2	27	1	5	1	2.14	NA	23.9	2	2	NA	92.6	166	52	1	1464	1947	2693	2	2	4
11199	2	40	4	2	5	NA	1	18.14	1	2	NA	NA	236	50	1	866	1255	2124	2	2	2
11200	1	12	3	NA	NA	4.82	NA	18.01	NA	2	NA	NA	153	69	NA	3458	3487	6525	1	1	1
11201	2	15	4	NA	5	1.5	NA	NA	NA	2	NA	NA	NA	NA	NA	327	743	913	1	1	1
11202	2	0	5	NA	NA	0.17	NA	NA	NA	NA	NA	NA	NA	NA	NA	620	406	840	NA	NA	NA
11203	2	16	1	NA	6	3.38	NA	27.53	2	2	NA	NA	258	95	NA	1039	1624	2804	2	2	2
11204	1	6	3	NA	NA	1.98	NA	17.79	NA	2	NA	NA	192	53	NA	636	840	1619	NA	NA	NA
11205	1	12	2	NA	NA	1.83	NA	18.64	NA	2	NA	NA	157	45	NA	798	1166	1878	2	1	2
11206	1	30	1	2	6	1.64	1	NA	2	2	3	91.6	155	51	2	1120	2591	6353	1	2	2
11207	1	16	3	NA	5	3.71	NA	21.84	2	2	NA	NA	134	51	NA	1834	1895	2923	1	1	2
11208	1	6	1	NA	NA	3.04	NA	16.33	NA	2	NA	NA	163	58	NA	900	951	1804	NA	NA	NA
11209	2	15	2	NA	5	2.83	NA	17.12	NA	2	NA	NA	177	48	NA	722	914	1427	2	1	2
11210	2	2	4	NA	NA	0.17	NA	NA	NA	2	NA	NA	NA	NA	NA	272	471	996	NA	NA	NA
11211	2	43	1	3	4	1.42	1	31.17	2	2	NA	NA	203	43	2	674	747	1765	2	2	4
11212	1	9	2	NA	NA	1.01	NA	18.05	NA	2	NA	NA	196	46	NA	2328	2082	2789	NA	NA	NA
11213	1	3	3	NA	NA	0.79	NA	16.08	NA	2	NA	NA	216	43	NA	1127	1112	2215	NA	NA	NA
11214	1	28	3	4	5	4.66	NA	31.06	2	2	NA	NA	NA	NA	2	NA	NA	NA	1	2	2
11215	1	4	4	NA	NA	0.69	NA	15.4	NA	2	NA	NA	150	61	NA	694	744	1254	NA	NA	NA
11216	2	85	3	5	2	2.71	2	30.79	1	2	NA	105.2	177	57	2	637	960	2762	2	1	4
11217	1	74	3	3	2	2.91	1	36.68	2	2	2	100.6	189	44	2	1153	1424	3283	2	2	2
11218	2	15	1	NA	5	0.72	NA	22.41	NA	2	NA	90.7	180	50	NA	514	633	1214	1	1	1
11219	1	0	4	NA	NA	0.24	NA	NA	NA	NA	NA	NA	NA	NA	NA	1116	708	946	NA	NA	NA
11220	1	10	4	NA	NA	1.24	NA	18.77	NA	2	NA	NA	197	100	NA	502	802	1457	NA	NA	NA
11221	1	16	5	NA	5	1.32	NA	21.77	2	2	NA	89.7	239	38	NA	1648	1986	2146	1	1	1
11222	2	7	4	NA	NA	0.18	NA	14.92	NA	2	NA	NA	169	53	NA	144	212	915	NA	NA	NA
11223	1	15	4	NA	5	5	NA	25.93	NA	2	NA	NA	169	56	NA	1361	1497	3041	1	1	1
11224	1	78	3	3	1	1.29	1	27.2	2	2	4	119	194	28	1	461	1215	2264	1	2	2
11225	2	12	4	NA	NA	NA	NA	14.51	NA	2	NA	93.4	191	69	NA	75	454	978	1	1	1
11226	1	14	3	NA	5	2	NA	21.57	NA	2	NA	NA	136	48	NA	371	828	2113	1	1	1
11227	1	47	4	4	1	3.3	1	37.47	1	2	2	NA	276	66	2	1347	1545	4498	1	1	1
11228	1	19	4	NA	5	0.46	NA	19.44	2	2	NA	NA	141	47	NA	219	613	1950	2	2	2
11229	2	5	3	NA	NA	4.84	NA	16.59	NA	2	NA	NA	155	42	NA	1572	2084	3340	NA	NA	NA
11230	2	42	1	4	3	1.8	2	35.74	1	1	NA	174.5	134	35	2	361	1302	3150	2	1	4
11231	1	74	1	1	4	1.26	1	19.75	2	2	3	92.4	156	56	2	NA	NA	NA	2	2	2
11232	2	57	3	5	3	5	1	30.88	1	2	NA	NA	198	45	1	1362	1367	3790	2	2	2
11233	2	81	3	3	1	2.58	2	NA	2	2	NA	NA	NA	NA	2	183	424	1106	2	2	4
11234	2	9	1	NA	NA	1.01	NA	15.6	NA	2	NA	NA	152	59	NA	1622	1758	2575	NA	NA	NA
11235	1	15	4	NA	5	0.55	NA	26.32	NA	2	NA	NA	129	45	NA	1642	1931	5760	1	1	1
11236	2	75	2	9	2	0.7	NA	NA	2	2	NA	NA	316	47	1	NA	NA	NA	2	1	4
11237	1	3	4	NA	NA	0.14	NA	15.47	NA	2	NA	NA	142	50	NA	300	650	1599	NA	NA	NA
11238	1	48	3	4	3	5	1	24.54	2	2	1	NA	193	48	1	794	1990	4935	2	1	2
11239	1	0	4	NA	NA	2.93	NA	NA	NA	NA	NA	NA	NA	NA	NA	510	290	734	NA	NA	NA
11240	1	15	3	NA	5	4.28	NA	24.95	NA	2	NA	NA	138	38	NA	2367	4547	10701	1	1	1
11241	2	24	3	4	1	5	1	25.99	2	2	NA	NA	NA	NA	1	452	1216	2555	2	1	4
11242	2	0	3	NA	NA	NA	NA	NA	NA	NA	NA	NA	NA	NA	NA	NA	NA	NA	NA	NA	NA
11243	1	2	1	NA	NA	5	NA	15.43	NA	2	NA	NA	NA	NA	NA	1113	953	1649	NA	NA	NA
11244	2	7	4	NA	NA	1.08	NA	23	NA	2	NA	NA	NA	NA	NA	1446	1612	1748	NA	NA	NA
11245	2	8	4	NA	NA	0.86	NA	16.93	NA	2	NA	NA	169	58	NA	577	997	1721	NA	NA	NA
11246	1	84	3	4	2	5	1	29.24	1	2	4	NA	NA	NA	2	1749	1810	3189	2	1	4
11247	1	14	2	NA	5	1.83	NA	22.14	NA	2	NA	NA	195	39	NA	1145	1803	2883	2	1	2
11248	1	12	1	NA	NA	0.81	NA	29.8	NA	2	NA	104.2	180	25	NA	507	770	1269	1	1	1
11249	1	32	3	5	5	5	1	27.99	2	2	1	NA	228	51	1	972	1042	2715	1	1	1
11250	1	6	4	NA	NA	0.66	NA	16.08	NA	2	NA	NA	165	58	NA	586	907	1349	NA	NA	NA
11251	1	67	3	5	1	5	1	22.78	1	2	2	NA	230	72	1	675	927	1950	2	1	2
11252	2	2	2	NA	NA	3.63	NA	NA	NA	2	NA	NA	NA	NA	NA	1590	1543	2155	NA	NA	NA
11253	1	19	3	NA	5	3.42	NA	18.78	2	2	NA	89.6	155	43	NA	2322	3190	3966	1	1	1
11254	1	1	3	NA	NA	0.82	NA	NA	NA	2	NA	NA	NA	NA	NA	622	913	1649	NA	NA	NA
11255	2	8	3	NA	NA	5	NA	15.38	NA	2	NA	NA	138	37	NA	410	625	1211	NA	NA	NA
11256	1	0	3	NA	NA	1.64	NA	NA	NA	NA	NA	NA	NA	NA	NA	NA	NA	NA	NA	NA	NA
11257	2	13	4	NA	NA	NA	NA	26.78	NA	2	NA	NA	NA	NA	NA	65	461	771	2	2	2
11258	2	28	4	4	4	3.45	1	45.36	2	2	NA	NA	210	89	1	546	1260	3305	1	2	2
11259	2	26	5	3	5	0.68	1	39.6	2	2	NA	NA	NA	NA	1	187	207	438	1	1	1
11260	1	69	1	4	1	2.83	1	22.92	2	2	1	NA	216	57	1	786	1315	2920	2	2	4
11261	2	12	4	NA	NA	5	NA	27.48	NA	2	NA	NA	190	56	NA	1779	2176	3681	1	2	2
11262	1	50	3	5	1	5	1	24.68	2	2	1	NA	198	39	1	1469	1666	3719	2	1	4
11263	2	16	1	NA	5	4.6	NA	22.6	2	2	NA	NA	173	56	NA	1974	2760	4722	1	1	1
11264	1	11	4	NA	NA	2.32	NA	19.17	NA	2	NA	NA	153	75	NA	573	1160	1646	NA	NA	NA
11265	1	36	1	2	5	0.84	1	28.3	2	2	2	106.2	224	65	2	1171	2293	4052	2	2	4
11266	2	12	3	NA	NA	0.82	NA	18.19	NA	2	NA	89.7	131	20	NA	320	464	866	1	2	2
11267	2	14	3	NA	5	5	NA	21.29	NA	2	NA	NA	179	46	NA	1853	3249	7742	1	1	1
11268	2	15	3	NA	5	2.12	NA	28.76	NA	2	NA	NA	139	39	NA	405	444	730	1	2	1
11269	2	25	1	2	1	0.17	1	24.15	2	2	NA	NA	226	51	2	787	866	1556	2	1	4
11270	2	17	3	NA	5	1.65	NA	26.46	2	2	NA	NA	195	61	NA	943	1213	2152	2	1	2
11271	2	20	5	4	5	4.12	1	20.28	2	2	NA	NA	149	56	2	545	844	2969	1	1	1
11272	1	15	2	NA	5	3.76	NA	26.6	NA	2	NA	NA	NA	NA	NA	436	569	1178	1	1	2
11273	2	14	3	NA	5	5	NA	17.26	NA	2	NA	93.1	171	55	NA	474	732	1899	NA	NA	NA
11274	1	17	1	NA	5	0.47	NA	25.81	2	2	NA	88.3	139	45	NA	927	1521	1547	1	1	1
11275	2	62	1	3	1	5	1	29.83	2	2	NA	103.8	171	59	2	811	1185	4109	2	1	4
11276	2	43	4	5	1	3.31	1	29.47	2	2	NA	NA	165	45	2	722	950	2788	1	1	1
11277	1	74	3	5	1	5	1	28.41	1	2	4	NA	217	61	2	255	561	2130	1	2	2
11278	1	51	2	3	5	1.38	1	26.63	1	1	2	NA	152	34	1	1117	1520	3786	2	2	4
11279	1	31	1	1	5	1.33	1	29.73	2	2	2	107.2	200	31	1	1511	1924	4080	2	1	2
11280	2	22	1	2	5	0.04	2	36.13	2	2	NA	NA	213	54	1	933	1649	3437	1	2	2
11281	1	19	5	NA	5	0	NA	21.05	2	2	NA	NA	NA	NA	NA	467	1493	5699	1	1	1
11282	1	15	3	NA	5	2.89	NA	20.07	NA	2	NA	96.3	122	38	NA	2404	2999	5524	1	1	1
11283	1	10	1	NA	NA	2.6	NA	23.4	NA	2	NA	NA	160	47	NA	754	1394	1512	NA	NA	NA
11284	1	18	3	NA	5	5	NA	22	2	2	NA	NA	180	47	NA	1647	1761	2079	1	2	2
11285	2	77	3	3	5	1.05	2	19.87	2	2	NA	97	224	54	1	353	531	1732	1	1	2
11286	1	18	3	NA	5	4.53	NA	30.46	1	2	NA	83.6	156	34	NA	1051	1009	1706	2	1	2
11287	1	16	4	NA	5	2.09	NA	24.64	2	2	NA	83.6	171	60	NA	1237	1428	2968	1	1	1
11288	1	18	1	NA	5	5	NA	22.01	2	2	NA	94.6	118	38	NA	1495	1467	1561	1	2	1
11289	2	40	3	4	3	0	1	21.99	1	2	NA	NA	198	65	1	251	461	2209	2	2	4
11290	2	2	4	NA	NA	4.05	NA	14.84	NA	2	NA	NA	NA	NA	NA	831	817	1077	NA	NA	NA
11291	1	0	4	NA	NA	0.96	NA	NA	NA	NA	NA	NA	NA	NA	NA	771	552	1130	NA	NA	NA
11292	2	74	1	1	2	1.13	2	40.16	2	1	NA	NA	303	62	1	373	653	976	2	2	2
11293	1	85	3	1	1	0.25	2	26.64	2	2	4	99.8	213	41	1	NA	NA	NA	2	2	NA
11294	2	85	3	4	2	0.93	1	NA	2	2	NA	115.9	182	101	1	1007	1073	1671	2	2	NA
11295	2	85	3	1	2	1.51	1	NA	1	2	NA	NA	164	25	2	405	706	1527	2	2	NA
11296	1	21	3	4	5	3.54	1	29.11	2	2	1	NA	140	40	2	880	1145	1636	1	1	1
11297	2	61	1	2	4	0.11	2	28.04	2	1	NA	179.8	191	43	2	1726	2480	6105	2	1	2
11298	1	21	4	2	5	1.18	1	21.03	2	2	3	88.6	113	56	1	102	344	1569	1	2	2
11299	2	2	1	NA	NA	NA	NA	NA	NA	2	NA	NA	NA	NA	NA	NA	NA	NA	NA	NA	NA
11300	1	2	3	NA	NA	3.42	NA	NA	NA	2	NA	NA	NA	NA	NA	1726	1498	2368	NA	NA	NA
11301	2	2	3	NA	NA	1.36	NA	17.06	NA	2	NA	NA	NA	NA	NA	378	358	945	NA	NA	NA
11302	1	67	3	3	1	0.14	1	NA	2	2	4	NA	191	33	1	339	929	1128	2	2	NA
11303	1	58	3	5	3	0.36	1	25.55	2	2	1	109.9	177	35	1	1191	1200	3861	2	2	4
11304	1	29	3	5	1	4.42	1	24.86	1	2	1	NA	211	55	2	2517	3119	6037	1	1	1
11305	1	25	1	5	5	4.31	1	25.91	2	2	1	NA	157	55	2	1194	1508	1988	1	2	2
11306	1	11	4	NA	NA	2.53	NA	22.33	NA	2	NA	NA	142	29	NA	845	1380	3147	NA	NA	NA
11307	2	10	1	NA	NA	1.45	NA	17.17	NA	2	NA	NA	131	39	NA	155	302	417	NA	NA	NA
11308	2	12	4	NA	NA	2.73	NA	24.19	NA	2	NA	NA	236	54	NA	601	783	1356	1	1	1
11309	1	49	3	5	3	0.91	2	64.16	1	2	1	150.1	189	42	1	1105	1623	3853	2	2	NA
11310	2	2	1	NA	NA	1.4	NA	18.58	NA	2	NA	NA	NA	NA	NA	1429	1619	2879	NA	NA	NA
11311	1	68	4	1	2	1.08	1	18.02	1	2	3	102.5	170	46	1	674	1260	3217	2	1	2
11312	2	43	3	4	1	3.18	2	18.32	2	2	NA	NA	134	55	2	744	867	1757	2	1	2
11313	2	12	1	NA	NA	1.4	NA	16.72	NA	2	NA	NA	168	44	NA	1085	1283	2216	1	1	1
11314	1	17	1	NA	5	1.64	NA	31.83	NA	2	NA	NA	238	38	NA	343	1264	1905	2	2	4
11315	1	17	4	NA	5	2	NA	19.28	2	2	NA	83.4	149	67	NA	319	329	1581	1	2	2
11316	1	17	3	NA	5	1.11	NA	19.66	2	2	NA	NA	135	34	NA	93	403	31	2	2	4
11317	2	16	3	NA	5	0.67	NA	21.8	2	2	NA	NA	195	59	NA	927	1536	3382	1	1	2
11318	2	4	2	NA	NA	0.57	NA	17.48	NA	2	NA	NA	186	35	NA	1104	948	1690	NA	NA	NA
11319	1	5	3	NA	NA	5	NA	21.72	NA	2	NA	NA	138	57	NA	462	823	825	NA	NA	NA
11320	2	30	4	5	1	5	NA	NA	2	1	NA	NA	NA	NA	2	NA	NA	NA	2	2	NA
11321	2	3	5	NA	NA	1.76	NA	NA	NA	2	NA	NA	NA	NA	NA	1424	1585	3345	NA	NA	NA
11322	2	85	3	1	2	1.2	NA	NA	1	1	NA	NA	NA	NA	2	NA	NA	NA	2	2	4
11323	2	19	1	NA	5	2.35	NA	21.07	9	2	NA	98.2	127	45	NA	398	400	409	2	1	4
11324	1	16	1	NA	5	4.42	NA	21.79	2	2	NA	91.7	137	53	NA	1020	1169	2189	1	2	2
11325	1	19	3	NA	5	0.62	NA	21.82	2	2	NA	NA	150	53	NA	840	1374	2167	1	2	1
11326	1	70	3	3	1	NA	2	28.03	2	3	3	NA	213	44	1	681	1310	2992	2	1	2
11327	2	47	1	1	1	0	2	27.07	2	2	NA	92	194	51	2	612	733	1049	2	2	2
11328	2	34	1	5	1	5	2	32.23	2	2	NA	113.3	311	61	2	538	761	2581	2	1	2
11329	1	13	4	NA	NA	0.97	NA	32.04	NA	2	NA	94	191	53	NA	1543	1738	2294	1	2	2
11330	2	3	3	NA	NA	2.93	NA	NA	NA	2	NA	NA	182	49	NA	483	636	1228	NA	NA	NA
11331	2	41	3	2	1	5	1	36.02	1	2	NA	109.3	275	40	1	786	1358	3707	1	2	2
11332	1	3	1	NA	NA	0.85	NA	20.55	NA	2	NA	NA	NA	NA	NA	489	1038	3081	NA	NA	NA
11333	1	13	4	NA	NA	1.68	NA	20.08	NA	2	NA	92.4	144	46	NA	465	1021	1077	1	2	2
11334	2	64	2	5	5	NA	NA	NA	2	2	NA	NA	NA	NA	1	NA	NA	NA	2	2	4
11335	2	24	2	1	1	2.05	1	22.64	2	2	NA	68.3	303	59	1	935	1438	3038	2	2	4
11336	1	2	4	NA	NA	0.23	NA	NA	NA	2	NA	NA	NA	NA	NA	827	1189	2412	NA	NA	NA
11337	1	1	4	NA	NA	3.19	NA	NA	NA	2	NA	NA	NA	NA	NA	NA	NA	NA	NA	NA	NA
11338	1	11	3	NA	NA	3.42	NA	31.72	NA	2	NA	NA	106	40	NA	359	659	1345	NA	NA	NA
11339	2	0	1	NA	NA	0.62	NA	NA	NA	NA	NA	NA	NA	NA	NA	564	613	1621	NA	NA	NA
11340	2	13	1	NA	NA	0.72	NA	19.59	NA	2	NA	90	164	55	NA	276	504	1095	1	1	1
11341	2	0	4	NA	NA	NA	NA	NA	NA	NA	NA	NA	NA	NA	NA	650	340	860	NA	NA	NA
11342	2	85	3	2	3	0.7	NA	NA	1	2	NA	NA	NA	NA	2	NA	NA	NA	2	2	NA
11343	2	31	5	5	5	3.96	1	28.72	2	2	NA	NA	190	69	2	1038	1371	1521	1	1	1
11344	2	11	4	NA	NA	1.74	NA	22.55	NA	2	NA	NA	216	74	NA	522	712	1914	NA	NA	NA
11345	2	62	4	5	4	5	1	39.29	1	2	NA	113.4	249	60	2	752	1106	2809	2	2	4
11346	2	71	5	1	1	1	NA	19.87	2	2	NA	NA	168	47	2	426	1082	2491	2	2	NA
11347	1	9	1	NA	NA	0.57	NA	22.92	NA	2	NA	NA	135	50	NA	2001	2109	4154	NA	NA	NA
11348	2	8	1	NA	NA	2.38	NA	16.92	NA	2	NA	NA	155	60	NA	787	1246	1416	NA	NA	NA
11349	2	2	3	NA	NA	3.14	NA	14.91	NA	2	NA	NA	NA	NA	NA	1261	1280	2047	NA	NA	NA
11350	2	11	3	NA	NA	2.76	NA	15.87	NA	2	NA	NA	185	66	NA	547	538	823	NA	NA	NA
11351	1	50	3	2	5	NA	1	26.08	2	2	1	NA	218	38	1	425	468	663	2	1	2
11352	2	16	1	NA	5	0.88	NA	27.14	2	2	NA	NA	200	53	NA	1309	1620	2370	1	1	1
11353	1	47	4	3	6	1.13	1	26.11	1	2	2	101.7	235	65	1	524	1103	2391	2	2	4
11354	2	41	4	2	5	NA	2	20.92	2	2	NA	89.3	219	92	2	294	325	634	2	2	4
11355	1	85	3	4	1	NA	NA	NA	1	2	NA	NA	NA	NA	2	NA	NA	NA	2	2	4
11356	2	85	3	5	2	5	2	23.3	1	2	NA	NA	178	63	2	790	963	2559	2	1	2
11357	2	8	1	NA	NA	5	NA	15.32	NA	2	NA	NA	128	56	NA	223	387	653	NA	NA	NA
11358	2	38	5	5	1	0	2	21.92	2	2	NA	90.1	192	67	2	336	682	2171	2	2	2
11359	1	64	1	1	1	2.32	1	32.59	2	1	2	NA	132	39	1	288	873	2096	1	1	2
11360	2	22	1	1	1	0.74	1	20.28	2	2	NA	NA	137	41	1	496	822	1117	2	2	2
11361	1	53	3	3	1	5	1	29.12	2	2	1	104.6	285	52	1	790	2273	4159	1	1	2
11362	1	47	4	3	1	5	2	26.08	2	2	1	NA	196	60	2	630	1135	1591	2	2	4
11363	2	15	3	NA	5	2.55	NA	25.81	NA	2	NA	NA	146	52	NA	306	849	2737	1	2	2
11364	2	12	3	NA	NA	2.56	NA	22.54	NA	2	NA	NA	168	48	NA	383	541	376	1	2	1
11365	2	53	4	2	3	0.66	1	29.48	2	2	NA	NA	NA	NA	2	321	1001	1320	2	2	4
11366	2	34	3	5	1	3.68	1	37.95	2	2	NA	91.2	173	54	2	547	673	1666	1	1	2
11367	1	5	4	NA	NA	2.27	NA	16.37	NA	2	NA	NA	149	59	NA	NA	NA	NA	NA	NA	NA
11368	1	5	1	NA	NA	0.96	NA	NA	NA	2	NA	NA	147	44	NA	560	926	1898	NA	NA	NA
11369	2	1	1	NA	NA	2.39	NA	NA	NA	2	NA	NA	NA	NA	NA	NA	NA	NA	NA	NA	NA
11370	1	2	3	NA	NA	4.72	NA	16.03	NA	2	NA	NA	NA	NA	NA	886	1073	1628	NA	NA	NA
11371	2	39	5	5	4	0.47	2	26.02	2	2	NA	NA	201	70	2	518	1033	1453	2	1	4
11372	2	3	3	NA	NA	2.04	NA	15.19	NA	2	NA	NA	NA	NA	NA	633	754	2119	NA	NA	NA
11373	1	46	4	5	4	4.19	2	37.35	2	2	1	107.9	271	38	2	715	1409	2369	1	1	2
11374	2	4	3	NA	NA	5	NA	14.67	NA	2	NA	NA	148	54	NA	996	1071	2331	NA	NA	NA
11375	2	3	1	NA	NA	0.47	NA	15.01	NA	2	NA	NA	NA	NA	NA	851	1086	1962	NA	NA	NA
11376	2	0	1	NA	NA	1.22	NA	NA	NA	NA	NA	NA	NA	NA	NA	792	545	1094	NA	NA	NA
11377	2	29	3	3	1	4.84	1	28.37	2	2	NA	95.5	196	57	1	360	1266	1664	2	2	2
11378	2	0	1	NA	NA	0.61	NA	NA	NA	NA	NA	NA	NA	NA	NA	570	404	678	NA	NA	NA
11379	2	16	4	NA	5	2.68	NA	26.28	2	2	NA	NA	NA	NA	NA	588	1311	1069	1	1	2
11380	1	14	1	NA	5	1.49	NA	24.56	NA	2	NA	NA	169	38	NA	1348	1446	1764	2	2	4
11381	1	1	3	NA	NA	0.56	NA	NA	NA	2	NA	NA	NA	NA	NA	NA	NA	NA	NA	NA	NA
11382	1	57	1	4	1	1.25	1	46.21	2	2	1	96.4	207	47	1	1860	2488	4342	1	1	1
11383	2	52	4	4	1	3.56	2	20.94	2	2	NA	87.1	276	45	1	829	1265	2268	2	1	2
11384	2	69	2	3	3	1.35	2	26.06	1	1	NA	126.5	206	51	1	1050	1005	1669	2	2	2
11385	2	77	3	4	1	5	1	26.75	1	2	NA	NA	209	65	2	638	1062	1591	2	2	4
11386	1	68	1	4	3	4.19	1	28.83	1	1	4	145.7	211	60	1	1575	2380	4182	2	1	4
11387	1	16	3	NA	5	5	NA	23.25	2	2	NA	98.8	117	35	NA	618	1018	2905	2	1	2
11388	1	63	3	5	1	5	1	27.11	2	2	1	106.6	252	50	1	1441	1764	3439	1	1	1
11389	1	65	3	4	1	1.21	2	19.16	2	2	2	86.8	135	42	1	759	1156	3214	2	2	4
11390	2	11	4	NA	NA	1.27	NA	26.53	NA	2	NA	NA	195	51	NA	969	1217	2504	NA	NA	NA
11391	2	22	3	4	1	2.51	1	26.09	2	2	NA	NA	475	53	2	282	868	1374	2	1	2
11392	1	39	3	5	5	1.58	1	21.19	2	2	1	NA	227	59	2	1779	2093	4699	1	1	1
11393	1	38	1	1	1	0.8	1	26.51	NA	2	9	108	202	52	1	468	1003	1830	2	2	4
11394	2	48	3	3	1	5	2	35.41	2	2	NA	NA	222	43	2	639	917	752	2	2	4
11395	1	73	3	5	4	3.39	1	24.85	2	3	2	NA	194	41	2	1589	1964	3603	2	1	4
11396	2	13	4	NA	NA	0.14	NA	20.67	NA	2	NA	84.4	149	47	NA	331	1007	1366	2	1	4
11397	2	14	3	NA	5	3.34	NA	22.27	NA	2	NA	92.4	132	43	NA	1685	2079	2830	2	2	4
11398	2	26	4	3	5	2.82	NA	23.89	2	2	NA	NA	211	49	2	NA	NA	NA	2	1	2
11399	1	51	3	3	3	2.18	NA	NA	2	2	NA	NA	NA	NA	1	NA	NA	NA	2	2	4
11400	1	69	3	2	1	5	1	27.49	2	2	1	NA	216	55	1	1174	1419	2934	1	2	2
11401	2	16	1	NA	5	3.01	NA	20.11	2	2	NA	NA	143	60	NA	884	1073	1852	1	2	2
11402	2	77	3	4	3	2.79	1	28.29	1	1	NA	155	183	61	1	645	798	1956	1	2	2
11403	1	64	1	1	1	0.57	1	26.33	1	1	NA	97.9	216	77	2	362	1116	1788	2	2	4
11404	1	85	3	5	1	5	1	NA	2	2	1	113.8	170	38	2	1191	1425	3423	2	2	4
11405	2	8	1	NA	NA	0.25	NA	18.61	NA	2	NA	NA	188	61	NA	1345	1776	3164	NA	NA	NA
11406	1	8	3	NA	NA	0.97	NA	16.04	NA	2	NA	NA	167	58	NA	1407	1492	3535	NA	NA	NA
11407	2	38	3	3	1	0.83	1	NA	2	2	NA	NA	178	32	1	NA	NA	NA	2	2	NA
11408	1	19	3	NA	5	2.27	NA	27.64	2	2	NA	NA	207	38	NA	152	1035	2442	1	1	2
11409	1	62	4	4	1	3.52	1	30.03	2	2	2	NA	310	73	1	235	1219	2642	1	1	1
11410	1	17	4	NA	5	5	NA	26.32	2	2	NA	NA	NA	NA	NA	102	254	1675	1	1	1
11411	1	19	1	NA	5	0.03	NA	20.65	NA	2	NA	NA	179	44	NA	NA	NA	NA	2	2	4
11412	1	68	4	3	1	NA	1	24.53	1	1	3	140.9	220	51	1	228	904	1690	2	2	2
11413	2	20	3	3	5	3.4	1	22.85	2	2	NA	87.3	178	62	1	1219	1967	3275	2	2	4
11414	2	35	2	2	4	0.39	2	27.33	2	2	NA	89.1	197	43	2	643	824	1762	1	1	1
11415	2	15	3	NA	5	2.76	NA	18.41	NA	2	NA	NA	174	45	NA	1950	1829	2044	1	2	2
11416	1	1	4	NA	NA	4.11	NA	NA	NA	2	NA	NA	NA	NA	NA	722	1324	3243	NA	NA	NA
11417	2	16	5	NA	5	0.55	NA	32.94	2	2	NA	89	223	29	NA	252	841	917	1	1	1
11418	1	10	1	NA	NA	3.4	NA	29.83	NA	2	NA	NA	165	41	NA	665	1455	3293	NA	NA	NA
11419	2	2	3	NA	NA	1.18	NA	16.42	NA	2	NA	NA	NA	NA	NA	624	1042	2527	NA	NA	NA
11420	2	50	4	5	3	2.48	1	32.33	1	2	NA	NA	209	53	2	273	447	1253	1	2	1
11421	1	17	1	NA	5	0.84	NA	25.46	2	2	NA	NA	208	32	NA	713	923	1354	1	1	1
11422	2	52	5	4	1	0	1	31.54	1	2	NA	NA	186	53	1	352	677	1911	2	1	2
11423	2	64	1	4	1	2.93	NA	33.27	1	2	NA	NA	255	80	2	327	601	1718	2	2	4
11424	2	73	3	3	2	NA	NA	NA	1	1	NA	NA	NA	NA	2	NA	NA	NA	2	2	4
11425	1	2	4	NA	NA	0.01	NA	15.38	NA	2	NA	NA	NA	NA	NA	NA	NA	NA	NA	NA	NA
11426	1	75	4	1	1	0.68	1	25.45	1	2	1	87.7	218	52	1	247	447	464	1	2	1
11427	1	1	1	NA	NA	0.69	NA	NA	NA	2	NA	NA	NA	NA	NA	635	589	1603	NA	NA	NA
11428	1	0	1	NA	NA	1.73	NA	NA	NA	NA	NA	NA	NA	NA	NA	1408	1419	2302	NA	NA	NA
11429	1	71	3	5	1	4.19	1	34.01	1	1	4	178.4	128	44	2	801	1077	2665	2	1	2
11430	1	77	3	3	1	3.66	1	23.94	2	2	4	102.8	205	62	1	381	1100	1151	2	1	4
11431	1	14	3	NA	5	0	NA	16.37	NA	2	NA	NA	118	39	NA	1737	2228	4190	1	2	2
11432	1	52	3	4	3	2.69	1	33.04	2	1	4	NA	231	88	1	831	1089	2309	1	1	1
11433	2	9	4	NA	NA	0.94	NA	22.78	NA	2	NA	NA	148	55	NA	2235	2817	3750	NA	NA	NA
11434	2	75	3	3	1	5	2	36.08	1	2	NA	97.5	188	50	1	647	1153	2834	2	2	NA
11435	1	0	3	NA	NA	5	NA	NA	NA	NA	NA	NA	NA	NA	NA	NA	NA	NA	NA	NA	NA
11436	1	20	1	1	5	1.73	1	28.83	2	2	4	109.1	234	46	2	1058	1119	1984	1	1	1
11437	2	52	3	3	1	1.81	1	21.51	2	2	NA	NA	238	65	1	1381	1982	3095	2	1	2
11438	2	18	4	NA	5	2.15	NA	28.42	2	2	NA	84.5	166	62	NA	379	448	736	2	2	4
11439	2	8	5	NA	NA	5	NA	21.28	NA	2	NA	NA	178	55	NA	918	1176	2182	NA	NA	NA
11440	2	24	3	5	5	3.39	1	41.19	2	2	NA	NA	233	42	1	2914	3159	5218	1	1	1
11441	2	15	1	NA	5	0.37	NA	17.59	NA	2	NA	NA	121	39	NA	501	897	2344	1	1	1
11442	2	67	1	1	1	NA	NA	NA	1	1	NA	NA	NA	NA	1	NA	NA	NA	2	1	2
11443	2	60	4	3	1	2.58	1	31.74	1	2	NA	NA	236	47	1	450	878	2653	2	1	2
11444	2	14	4	NA	5	0.98	NA	21.11	NA	2	NA	NA	141	63	NA	1201	1576	2204	2	2	4
11445	1	1	4	NA	NA	0.75	NA	NA	NA	2	NA	NA	NA	NA	NA	1179	1172	1039	NA	NA	NA
11446	1	14	1	NA	5	2.39	NA	21.49	NA	2	NA	102.8	146	54	NA	1572	1506	3197	1	1	1
11447	1	9	4	NA	NA	5	NA	17.21	NA	2	NA	NA	153	52	NA	765	973	1482	NA	NA	NA
11448	2	1	3	NA	NA	5	NA	NA	NA	2	NA	NA	NA	NA	NA	1324	1327	2570	NA	NA	NA
11449	2	17	3	NA	5	4.28	NA	21.62	2	2	NA	NA	152	49	NA	781	974	599	2	1	2
11450	2	7	3	NA	NA	3.74	NA	16.45	NA	2	NA	NA	149	54	NA	1280	1692	2699	NA	NA	NA
11451	1	32	1	2	1	3.43	1	23.99	2	2	1	NA	NA	NA	2	1778	3806	9141	2	2	4
11452	1	11	3	NA	NA	4.72	NA	18.91	NA	2	NA	NA	110	48	NA	1242	1568	2553	NA	NA	NA
11453	2	0	2	NA	NA	1.98	NA	NA	NA	NA	NA	NA	NA	NA	NA	527	345	714	NA	NA	NA
11454	2	0	3	NA	NA	0	NA	NA	NA	NA	NA	NA	NA	NA	NA	458	703	1857	NA	NA	NA
11455	2	83	3	3	3	0.11	NA	NA	1	2	NA	NA	NA	NA	1	NA	NA	NA	2	2	NA
11456	2	4	1	NA	NA	1.31	NA	NA	NA	2	NA	NA	NA	NA	NA	NA	NA	NA	NA	NA	NA
11457	2	2	5	NA	NA	2.44	NA	14.67	NA	2	NA	NA	NA	NA	NA	1279	1358	2183	NA	NA	NA
11458	1	18	1	NA	5	1.19	NA	19.38	2	2	NA	NA	131	72	NA	236	440	634	1	1	1
11459	1	60	3	5	1	4.65	2	30.16	2	1	1	NA	187	42	2	1247	1646	3733	2	1	4
11460	1	2	2	NA	NA	0.64	NA	18.8	NA	2	NA	NA	NA	NA	NA	908	1143	2449	NA	NA	NA
11461	2	58	4	2	2	5	NA	NA	2	2	NA	NA	NA	NA	2	NA	NA	NA	2	2	4
11462	2	19	4	NA	5	2.37	NA	24.87	2	2	NA	NA	183	54	NA	782	1898	3414	1	1	1
11463	2	41	1	4	3	2.76	NA	36.28	2	2	NA	86.7	181	51	2	637	812	1738	2	2	2
11464	2	6	3	NA	NA	4.39	NA	18.74	NA	2	NA	NA	188	52	NA	956	1215	1740	NA	NA	NA
11465	1	2	3	NA	NA	3.76	NA	NA	NA	2	NA	NA	NA	NA	NA	171	457	918	NA	NA	NA
11466	1	5	1	NA	NA	0.27	NA	NA	NA	2	NA	NA	NA	NA	NA	1409	1492	2311	NA	NA	NA
11467	2	26	3	4	1	5	2	18.36	2	2	NA	86.4	143	60	2	736	1372	2304	2	1	2
11468	1	36	4	5	1	4.14	1	26.14	1	2	1	80.6	172	40	2	1690	2680	9865	1	1	1
11469	2	20	1	4	5	NA	NA	22.67	2	2	NA	NA	189	72	2	NA	NA	NA	1	1	1
11470	1	1	1	NA	NA	1.1	NA	NA	NA	2	NA	NA	NA	NA	NA	660	741	1722	NA	NA	NA
11471	2	30	1	1	1	1.86	1	32.47	2	2	NA	76.2	231	57	2	1219	1909	4190	2	2	4
11472	2	40	3	5	1	5	1	22.35	2	2	NA	NA	183	62	2	1076	1288	2349	2	1	2
11473	2	81	3	4	2	5	NA	NA	2	2	NA	NA	NA	NA	1	NA	NA	NA	2	2	NA
11474	1	14	4	NA	5	3.73	NA	16.66	NA	2	NA	NA	190	100	NA	830	1250	2418	1	1	1
11475	1	3	3	NA	NA	0.79	NA	15.71	NA	2	NA	NA	121	46	NA	460	572	1155	NA	NA	NA
11476	1	51	1	3	3	5	1	30.33	2	2	2	NA	193	45	1	1081	1476	2933	2	2	4
11477	1	85	3	4	1	1.59	NA	NA	2	2	NA	NA	NA	NA	1	NA	NA	NA	2	2	NA
11478	2	0	1	NA	NA	3.66	NA	NA	NA	NA	NA	NA	NA	NA	NA	606	421	903	NA	NA	NA
11479	1	3	3	NA	NA	1.2	NA	15.62	NA	2	NA	NA	149	41	NA	923	880	1656	NA	NA	NA
11480	2	30	5	4	6	2.82	2	19.72	2	2	NA	84.2	137	66	2	253	447	1266	2	1	2
11481	1	21	4	4	5	0.23	1	20.98	2	2	1	NA	164	87	2	1205	1464	2738	1	1	1
11482	1	9	3	NA	NA	3.66	NA	NA	NA	2	NA	NA	NA	NA	NA	NA	NA	NA	NA	NA	NA
11483	1	6	4	NA	NA	1.76	NA	14.63	NA	2	NA	NA	NA	NA	NA	453	1173	1643	NA	NA	NA
11484	1	1	1	NA	NA	0.71	NA	NA	NA	2	NA	NA	NA	NA	NA	847	877	2583	NA	NA	NA
11485	2	66	3	1	2	NA	1	24.01	1	2	NA	NA	281	67	2	352	482	2167	2	2	4
11486	1	8	1	NA	NA	1.1	NA	26.36	NA	2	NA	NA	166	33	NA	869	1155	2586	NA	NA	NA
11487	2	7	1	NA	NA	4.14	NA	15.39	NA	2	NA	NA	177	76	NA	449	799	1480	NA	NA	NA
11488	1	0	1	NA	NA	0.83	NA	NA	NA	NA	NA	NA	NA	NA	NA	NA	NA	NA	NA	NA	NA
11489	1	0	3	NA	NA	1.08	NA	NA	NA	NA	NA	NA	NA	NA	NA	859	670	1795	NA	NA	NA
11490	2	61	4	3	2	2.45	1	31.36	2	2	NA	100.8	226	59	2	242	725	1788	1	1	1
11491	1	80	3	3	1	NA	NA	NA	1	2	NA	NA	NA	NA	1	NA	NA	NA	2	1	2
11492	1	20	4	2	5	0.46	2	17.16	2	9	1	NA	185	36	1	1089	1591	3244	1	2	2
11493	1	17	4	NA	5	2.37	NA	24.14	2	2	NA	NA	155	39	NA	1373	1725	3265	1	1	1
11494	2	16	4	NA	5	1.7	NA	21.07	2	2	NA	NA	199	41	NA	239	1988	3073	2	2	2
11495	2	19	4	NA	5	3.26	NA	22.45	2	2	NA	NA	NA	NA	NA	862	792	1249	2	2	4
11496	2	71	3	2	2	3.39	2	21.11	1	1	NA	NA	252	61	2	589	1211	3772	2	1	4
11497	1	0	1	NA	NA	1.03	NA	NA	NA	NA	NA	NA	NA	NA	NA	NA	NA	NA	NA	NA	NA
11498	2	2	1	NA	NA	0.29	NA	15	NA	2	NA	NA	NA	NA	NA	1686	1167	2982	NA	NA	NA
11499	1	78	4	1	1	2.35	1	32.67	1	2	4	NA	NA	NA	2	172	672	953	2	2	4
11500	2	15	3	NA	5	2.53	NA	18.65	NA	2	NA	97.3	NA	NA	NA	306	516	1354	2	2	4
11501	2	16	3	NA	2	5	NA	22.28	2	2	NA	NA	214	64	NA	1310	1494	1714	2	2	4
11502	2	77	3	5	1	5	1	25.01	1	2	NA	NA	223	63	1	284	626	1984	1	1	1
11503	2	2	4	NA	NA	0.27	NA	15.19	NA	2	NA	NA	NA	NA	NA	768	851	1814	NA	NA	NA
11504	1	80	3	2	1	1.36	NA	NA	2	2	NA	NA	NA	NA	1	NA	NA	NA	2	2	NA
11505	1	11	3	NA	NA	1.83	NA	17.21	NA	2	NA	NA	168	58	NA	975	1099	1992	NA	NA	NA
11506	2	26	2	3	5	0.76	2	17.09	2	2	NA	NA	141	56	2	506	967	1700	1	2	2
11507	1	85	1	1	2	1.21	1	22.78	2	1	NA	235.6	240	38	1	448	631	1125	2	1	2
11508	1	6	3	NA	NA	NA	NA	14.72	NA	2	NA	NA	148	47	NA	595	1191	1457	NA	NA	NA
11509	1	39	4	4	1	5	1	28.49	2	2	1	96.3	203	46	2	707	1762	2702	2	1	2
11510	2	12	1	NA	NA	1.7	NA	18.81	NA	2	NA	103.1	148	57	NA	300	311	566	2	1	2
11511	2	75	3	4	3	1.63	2	26.79	2	2	NA	147.7	247	45	1	224	391	1127	2	1	2
11512	1	8	1	NA	NA	2.36	NA	18.61	NA	2	NA	NA	166	61	NA	455	968	2853	NA	NA	NA
11513	2	23	5	4	1	3.1	1	21.6	2	2	NA	NA	207	54	2	796	1282	2274	1	1	1
11514	1	57	3	2	1	3.35	1	34.87	2	2	2	106	244	43	2	1375	1972	3821	2	1	2
11515	1	2	1	NA	NA	0.76	NA	16.03	NA	2	NA	NA	NA	NA	NA	572	779	1671	NA	NA	NA
11516	1	37	3	3	1	4.39	1	24.47	2	2	1	89.1	158	42	2	875	1388	3319	1	1	1
11517	1	32	3	4	1	5	NA	NA	2	2	NA	NA	NA	NA	2	NA	NA	NA	2	1	2
11518	2	18	4	NA	5	0.31	NA	19.96	2	2	NA	79.1	171	51	NA	1431	1598	2127	1	1	1
11519	2	18	5	NA	5	2.56	NA	21.84	2	2	NA	81.4	NA	NA	NA	1799	2124	2946	1	1	1
11520	1	39	3	5	1	5	1	24.08	2	2	1	103.6	170	40	2	2828	4419	7517	1	1	1
11521	1	7	1	NA	NA	1.9	NA	14.22	NA	2	NA	NA	152	45	NA	1275	1827	3074	NA	NA	NA
11522	2	8	4	NA	NA	0.73	NA	25.51	NA	2	NA	NA	201	36	NA	541	1001	1913	NA	NA	NA
11523	2	27	1	2	6	0.47	2	25.57	2	2	NA	84.8	179	44	2	872	1902	3246	2	2	2
11524	2	10	4	NA	NA	0.44	NA	16.88	NA	2	NA	NA	267	70	NA	134	318	397	NA	NA	NA
11525	1	74	3	2	1	4.19	NA	27.37	1	2	NA	112.1	185	34	1	2191	2223	5450	2	2	4
11526	2	24	4	4	1	1.93	1	32.97	1	2	NA	NA	304	74	2	1406	1869	2743	1	1	1
11527	1	50	3	4	1	5	1	30.74	1	2	2	NA	176	32	1	859	1004	2170	1	2	2
11528	1	85	3	4	1	1.72	NA	NA	2	2	NA	NA	NA	NA	1	NA	NA	NA	2	1	2
11529	1	14	3	NA	5	5	NA	23.02	NA	2	NA	88.9	135	38	NA	2247	2607	4048	2	1	2
11530	1	0	4	NA	NA	0.08	NA	NA	NA	NA	NA	NA	NA	NA	NA	881	611	856	NA	NA	NA
11531	1	5	1	NA	NA	0.81	NA	15.86	NA	2	NA	NA	174	44	NA	286	505	1262	NA	NA	NA
11532	1	18	2	NA	5	1.09	NA	20.65	2	2	NA	92.1	136	68	NA	3664	3566	4585	2	2	4
11533	2	14	5	NA	5	1.01	NA	18.75	NA	2	NA	NA	133	60	NA	313	768	1452	1	2	2
11534	2	49	1	3	1	5	1	26.85	2	2	NA	83.8	146	77	2	NA	NA	NA	2	2	4
11535	1	1	4	NA	NA	5	NA	NA	NA	2	NA	NA	NA	NA	NA	1253	1023	1984	NA	NA	NA
11536	1	18	3	NA	5	1.57	NA	21.19	2	2	NA	NA	123	49	NA	1605	1898	2035	1	1	1
11537	2	61	4	2	3	3.76	1	32.54	1	2	NA	NA	276	83	2	392	862	1811	1	2	2
11538	2	13	1	NA	NA	2.93	NA	15.64	NA	2	NA	NA	131	45	NA	249	692	1149	1	1	1
11539	1	13	3	NA	NA	5	NA	23.28	NA	2	NA	NA	172	61	NA	255	416	987	1	2	2
11540	1	13	3	NA	NA	4.84	NA	20.88	NA	2	NA	NA	168	38	NA	4234	3726	5867	2	1	2
11541	1	0	3	NA	NA	3.42	NA	NA	NA	NA	NA	NA	NA	NA	NA	NA	NA	NA	NA	NA	NA
11542	2	13	4	NA	NA	4.36	NA	16.7	NA	2	NA	92.2	165	58	NA	1011	2216	3549	2	1	2
11543	1	75	4	1	1	1.27	1	36.77	1	2	3	NA	163	42	1	354	1063	2822	2	1	2
11544	2	79	3	5	2	5	2	34.68	1	2	NA	NA	222	61	2	179	313	612	2	1	2
11545	1	54	3	3	1	3.27	NA	NA	1	2	NA	NA	NA	NA	1	NA	NA	NA	2	2	2
11546	2	42	3	2	3	0.67	1	NA	2	2	NA	116.9	207	59	1	598	812	2072	2	2	4
11547	1	9	4	NA	NA	0.28	NA	18.48	NA	2	NA	NA	150	63	NA	NA	NA	NA	NA	NA	NA
11548	2	16	3	NA	5	5	NA	23.7	2	2	NA	NA	138	45	NA	233	571	1576	1	1	2
11549	1	82	3	5	1	5	1	20.84	1	2	4	93.5	152	45	1	1482	1776	3256	2	2	4
11550	1	12	4	NA	NA	NA	NA	22.37	NA	2	NA	95.2	168	38	NA	936	1761	3187	1	1	1
11551	2	64	3	4	1	5	1	39.03	2	2	NA	95.9	289	77	1	314	838	2418	2	2	4
11552	1	61	4	3	1	4.1	1	26.91	1	1	3	NA	241	22	1	422	1203	2854	1	1	1
11553	1	1	1	NA	NA	1.36	NA	NA	NA	2	NA	NA	NA	NA	NA	2247	1976	1883	NA	NA	NA
11554	2	0	1	NA	NA	1.34	NA	NA	NA	NA	NA	NA	NA	NA	NA	432	240	624	NA	NA	NA
11555	2	0	3	NA	NA	2.42	NA	NA	NA	NA	NA	NA	NA	NA	NA	898	776	1110	NA	NA	NA
11556	2	14	1	NA	5	2.13	NA	NA	NA	2	NA	NA	NA	NA	NA	NA	NA	NA	NA	NA	NA
11557	2	81	3	3	2	1.33	1	17.74	1	2	NA	NA	208	51	1	1465	1257	2727	2	2	4
11558	2	18	1	NA	5	1.52	NA	25.76	2	2	NA	NA	129	62	NA	NA	NA	NA	1	2	2
11559	2	14	1	NA	5	1.89	NA	20.98	NA	2	NA	96.9	169	53	NA	586	878	1931	1	2	2
11560	2	46	3	4	3	0.59	1	17.48	2	1	NA	NA	181	52	1	780	854	2036	2	1	2
11561	1	4	3	NA	NA	2.03	NA	14.05	NA	2	NA	NA	NA	NA	NA	1278	1258	2306	NA	NA	NA
11562	1	85	1	3	1	3.1	1	NA	2	1	3	89.8	222	55	1	621	1594	5271	1	2	2
11563	1	19	3	NA	5	5	NA	20.81	2	2	NA	NA	130	40	NA	2241	2096	3698	1	1	1
11564	1	8	3	NA	NA	5	NA	18.93	NA	2	NA	NA	115	33	NA	1662	1784	2759	NA	NA	NA
11565	1	82	3	2	1	1.42	1	32.57	1	2	2	NA	161	38	2	1314	1713	3926	2	1	2
11566	1	16	4	NA	5	1.69	NA	26.88	2	2	NA	88.1	145	62	NA	391	711	1790	2	2	4
11567	2	0	4	NA	NA	0.61	NA	NA	NA	NA	NA	NA	NA	NA	NA	527	340	714	NA	NA	NA
11568	1	30	3	5	5	5	NA	NA	2	2	NA	NA	NA	NA	2	NA	NA	NA	1	1	1
11569	1	8	3	NA	NA	2.83	NA	17.5	NA	2	NA	NA	153	43	NA	707	1071	2600	NA	NA	NA
11570	1	16	3	NA	5	3.45	NA	NA	2	2	NA	NA	NA	NA	NA	NA	NA	NA	1	1	1
11571	1	11	1	NA	NA	1.65	NA	15.45	NA	2	NA	NA	156	55	NA	967	1043	2245	NA	NA	NA
11572	2	85	1	1	1	1.64	2	27.45	1	1	NA	130.4	174	64	1	1025	1085	2078	2	2	4
11573	2	37	3	4	1	3.35	2	32.75	1	1	NA	89.8	264	40	2	1008	1247	1725	2	2	4
11574	1	47	3	4	5	1.75	1	25.67	1	2	2	100	151	44	1	882	1546	3234	1	2	2
11575	1	10	1	NA	NA	1.2	NA	37.17	NA	2	NA	NA	196	42	NA	624	2303	2565	NA	NA	NA
11576	1	16	5	NA	5	0.58	NA	36.31	2	2	NA	102.8	201	57	NA	109	224	295	1	1	2
11577	2	44	3	4	6	1.13	2	42.14	2	2	NA	NA	NA	NA	1	191	198	360	2	2	4
11578	2	55	1	2	1	2.58	2	28.15	1	2	NA	97.2	232	58	2	321	827	2053	2	2	4
11579	1	55	3	4	5	3.35	1	40.19	1	1	1	123.5	186	33	2	820	1338	3239	2	1	2
11580	2	5	3	NA	NA	0.87	NA	14.47	NA	2	NA	NA	175	53	NA	30	90	498	NA	NA	NA
11581	1	11	4	NA	NA	0.73	NA	19.15	NA	2	NA	NA	125	50	NA	875	1030	2001	NA	NA	NA
11582	2	17	4	NA	5	1.31	NA	24.6	2	2	NA	76	151	48	NA	678	866	1875	2	2	4
11583	2	16	4	NA	5	2	NA	28.66	2	2	NA	81	189	49	NA	721	713	894	2	1	2
11584	1	42	4	4	1	NA	1	37.89	2	2	1	101.9	200	52	1	635	2078	4282	1	2	2
11585	2	17	3	NA	5	4.31	NA	21.87	2	2	NA	83.7	198	53	NA	352	456	957	1	1	1
11586	1	68	4	2	1	3.66	1	27.25	1	3	1	NA	199	55	2	324	490	1858	1	1	1
11587	2	38	3	3	1	2.06	1	25.02	2	2	NA	NA	197	76	1	922	1300	3317	2	2	4
11588	2	7	1	NA	NA	5	NA	16.03	NA	2	NA	NA	134	28	NA	102	248	733	NA	NA	NA
11589	1	16	3	NA	5	NA	NA	20.26	2	2	NA	NA	176	56	NA	1236	2297	4163	1	1	1
11590	2	4	1	NA	NA	0.99	NA	16.38	NA	2	NA	NA	138	47	NA	1053	1193	2458	NA	NA	NA
11591	1	58	3	4	1	3.45	1	31.77	2	2	1	117.2	276	50	1	691	1503	3553	1	2	2
11592	2	55	4	2	2	0.14	2	27.52	1	2	NA	NA	239	87	2	1161	555	1869	2	2	4
11593	1	12	3	NA	NA	2.93	NA	30.15	NA	2	NA	NA	228	34	NA	690	1289	3113	1	1	1
11594	2	6	1	NA	NA	0.68	NA	15.41	NA	2	NA	NA	136	54	NA	974	1025	1542	NA	NA	NA
11595	1	6	4	NA	NA	1.18	NA	14.69	NA	2	NA	NA	175	62	NA	617	899	1563	NA	NA	NA
11596	2	26	2	4	1	4.99	NA	NA	2	2	NA	NA	NA	NA	1	NA	NA	NA	2	2	4
11597	2	15	1	NA	5	1.65	NA	25.22	NA	2	NA	NA	132	44	NA	743	776	1025	1	1	1
11598	2	30	3	3	1	5	1	22	2	2	NA	NA	183	65	2	2213	2854	5773	1	1	1
11599	1	18	3	NA	5	2.76	NA	25.33	2	2	NA	90.1	153	35	NA	4832	4721	6364	1	1	1
11600	2	61	1	1	4	0.74	NA	NA	1	1	NA	154.4	302	42	2	755	991	1964	2	2	4
11601	2	19	1	NA	5	0	NA	18.81	2	2	NA	NA	146	51	NA	1684	2426	3362	2	2	4
11602	2	54	3	4	3	3.88	1	21.11	2	2	NA	NA	247	99	1	NA	NA	NA	2	2	4
11603	1	13	4	NA	NA	0.73	NA	17.24	NA	2	NA	NA	149	54	NA	837	1335	2378	1	2	1
11604	1	18	4	NA	5	2.55	NA	22.86	2	2	NA	79.9	130	55	NA	1106	1963	2283	2	1	2
11605	1	26	2	4	1	1.21	NA	NA	2	2	NA	NA	NA	NA	2	NA	NA	NA	1	1	1
11606	2	27	1	4	1	5	1	46.35	2	2	NA	NA	155	42	2	480	1115	2083	1	1	2
11607	1	72	3	3	1	2.8	1	28.23	1	1	3	161.5	124	36	1	385	927	2269	1	2	2
11608	2	78	4	2	2	0.58	2	25.14	1	2	NA	NA	241	56	1	439	610	653	2	2	NA
11609	2	34	1	2	1	0.97	1	28.51	2	2	NA	NA	193	81	1	58	233	603	2	1	2
11610	2	71	1	4	1	5	1	24.38	2	2	NA	105.5	219	55	2	608	1270	2885	1	2	2
11611	1	6	1	NA	NA	NA	NA	16.92	NA	2	NA	NA	151	75	NA	NA	NA	NA	NA	NA	NA
11612	1	3	3	NA	NA	4.97	NA	15.72	NA	2	NA	NA	167	50	NA	1164	1158	2435	NA	NA	NA
11613	2	14	1	NA	5	1.23	NA	22.62	NA	2	NA	88.5	168	32	NA	406	617	861	1	1	1
11614	2	67	3	4	3	2.15	1	23.75	1	2	NA	83.5	198	62	1	808	1236	3220	2	1	2
11615	2	15	4	NA	5	3.12	NA	17.39	NA	2	NA	NA	199	73	NA	487	617	893	2	2	4
11616	1	19	5	NA	5	3.49	NA	25.6	2	2	NA	93.5	162	58	NA	764	896	2336	1	1	1
11617	1	0	1	NA	NA	0.99	NA	NA	NA	NA	NA	NA	NA	NA	NA	879	634	1161	NA	NA	NA
11618	2	36	4	2	4	0.14	1	33.85	2	2	NA	85.1	175	54	2	253	690	1052	2	2	4
11619	1	22	3	3	5	4.19	1	27.24	2	2	1	85	189	49	1	505	1005	1485	1	1	1
11620	1	4	1	NA	NA	0.57	NA	18.87	NA	2	NA	NA	190	51	NA	1294	1311	2301	NA	NA	NA
11621	2	13	1	NA	NA	1.19	NA	21.02	NA	2	NA	NA	163	60	NA	1122	1688	2301	2	1	4
11622	1	16	1	NA	5	NA	NA	28.72	2	2	NA	NA	102	34	NA	1398	2018	3557	2	1	4
11623	1	3	3	NA	NA	4.99	NA	14.7	NA	2	NA	NA	129	60	NA	721	982	2997	NA	NA	NA
11624	2	76	1	9	2	NA	NA	NA	2	2	NA	NA	NA	NA	2	NA	NA	NA	2	2	4
11625	1	78	3	5	1	3.62	1	29.95	2	2	3	NA	173	30	2	1902	3829	5549	1	2	2
11626	1	16	4	NA	5	4.44	NA	21.49	2	2	NA	96.6	157	67	NA	7557	6377	9194	1	1	1
11627	1	0	3	NA	NA	3.14	NA	NA	NA	NA	NA	NA	NA	NA	NA	NA	NA	NA	NA	NA	NA
11628	1	63	4	3	1	3.56	2	33.29	2	2	4	95.7	207	48	1	512	1630	3287	2	1	4
11629	2	1	1	NA	NA	0.34	NA	NA	NA	2	NA	NA	NA	NA	NA	1550	1273	2419	NA	NA	NA
11630	1	42	4	4	1	1.33	1	27.97	2	2	1	NA	220	70	1	696	1698	1581	2	2	4
11631	1	4	1	NA	NA	0.45	NA	19.83	NA	2	NA	NA	174	44	NA	472	909	1897	NA	NA	NA
11632	1	45	3	4	1	2.73	1	29.25	2	2	1	NA	188	56	1	995	2349	6389	2	2	2
11633	2	18	1	NA	5	2.07	NA	17.05	2	2	NA	95.3	168	62	NA	1874	2800	3585	2	2	2
11634	2	52	3	5	1	5	2	24.89	2	2	NA	NA	194	60	1	944	2055	3214	1	1	1
11635	2	1	3	NA	NA	0.92	NA	NA	NA	2	NA	NA	NA	NA	NA	1344	1200	1680	NA	NA	NA
11636	1	13	4	NA	NA	0.61	NA	19.05	NA	2	NA	79.2	127	63	NA	836	1782	2929	1	1	1
11637	2	46	3	4	1	5	2	41.57	2	2	NA	NA	211	44	2	342	662	689	2	2	2
11638	1	45	3	5	1	0.93	1	30.34	1	2	2	97.2	257	52	2	957	1463	2222	1	2	1
11639	1	52	1	5	1	4.1	1	26.49	2	2	1	NA	230	49	2	937	1167	2269	1	2	2
11640	2	62	3	3	1	5	1	25.64	2	2	NA	NA	269	83	1	838	1213	3962	2	1	4
11641	2	73	3	3	1	3.01	1	25.03	2	2	NA	82.9	215	49	2	516	729	1975	1	1	1
11642	1	1	4	NA	NA	2.33	NA	NA	NA	2	NA	NA	NA	NA	NA	NA	NA	NA	NA	NA	NA
11643	2	7	1	NA	NA	1.18	NA	15.73	NA	2	NA	NA	133	66	NA	1073	1361	2760	NA	NA	NA
11644	2	18	4	NA	5	3.26	NA	49.92	1	2	NA	NA	230	37	NA	1159	2694	6385	1	1	1
11645	1	14	4	NA	5	1.24	NA	26.98	NA	2	NA	95.2	211	45	NA	541	718	1932	1	1	1
11646	2	20	3	3	5	3.14	1	23	2	2	NA	NA	NA	NA	1	619	925	1771	1	1	1
11647	1	13	4	NA	NA	1.36	NA	22.04	NA	2	NA	97	173	50	NA	1582	1626	3339	1	2	2
11648	2	12	3	NA	NA	5	NA	24.76	NA	2	NA	NA	167	45	NA	957	1284	1902	1	1	1
11649	1	0	2	NA	NA	0.95	NA	NA	NA	NA	NA	NA	NA	NA	NA	1128	778	1858	NA	NA	NA
11650	2	4	4	NA	NA	1.29	NA	14.85	NA	2	NA	NA	157	53	NA	1173	1231	1447	NA	NA	NA
11651	2	11	5	NA	NA	3.4	NA	18.91	NA	2	NA	NA	183	51	NA	679	752	2039	NA	NA	NA
11652	2	18	4	NA	5	0.56	NA	19.05	2	2	NA	NA	NA	NA	NA	407	957	1751	2	1	4
11653	2	2	4	NA	NA	1.01	NA	16.39	NA	2	NA	NA	NA	NA	NA	873	981	2056	NA	NA	NA
11654	2	1	1	NA	NA	NA	NA	NA	NA	2	NA	NA	NA	NA	NA	750	902	2127	NA	NA	NA
11655	2	0	1	NA	NA	0.8	NA	NA	NA	NA	NA	NA	NA	NA	NA	490	335	948	NA	NA	NA
11656	2	11	5	NA	NA	0.48	NA	30.46	NA	2	NA	NA	159	47	NA	459	846	1622	NA	NA	NA
11657	2	52	3	5	1	5	NA	21.65	2	2	NA	NA	236	72	1	919	1340	2541	1	1	1
11658	2	11	2	NA	NA	4.63	NA	19.79	NA	2	NA	NA	159	48	NA	752	1408	4925	NA	NA	NA
11659	1	13	3	NA	NA	3.97	NA	21.98	NA	2	NA	98	130	44	NA	723	912	1455	1	1	1
11660	1	41	3	4	1	4.25	1	29.92	1	2	1	107.2	366	29	1	978	1683	4619	1	1	1
11661	1	11	1	NA	NA	0.82	NA	16.99	NA	2	NA	NA	210	53	NA	1471	1130	1924	NA	NA	NA
11662	1	51	5	3	1	1.13	1	21.48	1	2	1	NA	250	38	1	346	1138	2970	2	2	4
11663	1	53	4	5	3	5	1	30.34	2	2	2	NA	224	44	2	557	1067	2903	2	1	2
11664	1	61	1	1	3	0.84	1	25.74	1	2	3	152	213	41	1	NA	NA	NA	2	2	2
11665	2	84	3	3	2	1.92	NA	27.88	1	2	NA	NA	NA	NA	2	1313	1709	3508	2	1	2
11666	1	8	1	NA	NA	2.04	NA	15.71	NA	2	NA	NA	156	46	NA	487	752	1447	NA	NA	NA
11667	2	57	3	3	1	NA	NA	NA	2	2	NA	NA	NA	NA	1	NA	NA	NA	2	1	4
11668	2	17	4	NA	5	2.63	NA	21.08	2	2	NA	NA	166	73	NA	673	941	3028	1	1	1
11669	2	1	4	NA	NA	1.25	NA	NA	NA	2	NA	NA	NA	NA	NA	691	632	1120	NA	NA	NA
11670	1	0	1	NA	NA	0.67	NA	NA	NA	NA	NA	NA	NA	NA	NA	423	628	1224	NA	NA	NA
11671	2	19	2	NA	5	0.35	NA	NA	2	2	NA	NA	NA	NA	NA	NA	NA	NA	2	2	4
11672	2	71	3	2	1	2.6	2	33.99	1	1	NA	NA	240	44	2	267	381	1375	2	1	2
11673	2	11	1	NA	NA	1.38	NA	16.62	NA	2	NA	NA	179	68	NA	1206	1557	3106	NA	NA	NA
11674	2	14	4	NA	5	0.68	NA	29.93	NA	2	NA	88	176	41	NA	175	385	516	1	1	1
11675	1	24	4	3	6	2.24	NA	26	2	2	1	88.5	180	44	2	648	1345	2210	2	1	2
11676	2	85	3	4	2	1.63	2	22.91	2	2	NA	103	185	58	2	900	1083	1843	2	1	2
11677	2	13	3	NA	NA	5	NA	17.7	NA	2	NA	90.6	155	49	NA	1124	1013	2309	2	1	2
11678	1	12	5	NA	NA	2.56	NA	20.94	NA	2	NA	100.5	147	46	NA	924	1775	1625	1	1	1
11679	1	45	4	3	4	1.94	1	30.27	1	1	2	103.9	298	40	1	821	2241	5141	1	1	1
11680	2	85	3	2	1	2.15	NA	NA	2	2	NA	NA	NA	NA	2	NA	NA	NA	2	2	NA
11681	1	6	4	NA	NA	1.23	NA	27.24	NA	2	NA	NA	206	49	NA	1124	1160	1768	NA	NA	NA
11682	2	27	3	5	1	5	1	21.79	2	2	NA	NA	158	45	2	2019	1586	3405	1	1	1
11683	2	16	5	NA	5	1.03	NA	17.13	2	2	NA	91.3	167	66	NA	510	1231	1586	1	2	2
11684	1	17	1	NA	5	2.47	NA	20.65	2	2	NA	90	148	61	NA	1894	2295	5351	1	2	1
11685	2	61	3	4	1	NA	2	30.84	1	2	NA	122.8	280	41	2	431	1510	3235	2	1	2
11686	1	3	3	NA	NA	4.97	NA	NA	NA	2	NA	NA	NA	NA	NA	1064	1313	2549	NA	NA	NA
11687	1	7	4	NA	NA	2.9	NA	17.29	NA	2	NA	NA	150	67	NA	1886	2106	4030	NA	NA	NA
11688	2	0	1	NA	NA	0.68	NA	NA	NA	NA	NA	NA	NA	NA	NA	NA	NA	NA	NA	NA	NA
11689	2	9	1	NA	NA	0.34	NA	16.51	NA	2	NA	NA	117	46	NA	907	895	1602	NA	NA	NA
11690	2	5	1	NA	NA	0.99	NA	14.49	NA	2	NA	NA	NA	NA	NA	1207	1274	2857	NA	NA	NA
11691	2	18	3	NA	5	3.71	NA	27.82	2	2	NA	NA	166	94	NA	643	1493	2547	1	1	1
11692	1	15	4	NA	5	0.14	NA	28.01	NA	2	NA	95.8	202	48	NA	785	1083	1724	1	1	1
11693	2	4	4	NA	NA	1.91	NA	14.62	NA	2	NA	NA	NA	NA	NA	460	522	1029	NA	NA	NA
11694	2	57	4	5	1	NA	1	18.35	2	2	NA	NA	166	54	1	191	447	1002	2	2	2
11695	1	23	3	4	6	0.29	1	23.57	2	2	1	96.9	170	52	2	2485	2864	4995	1	1	1
11696	2	75	3	5	1	5	1	22.76	1	2	NA	105.2	136	45	2	409	616	1501	2	1	2
11697	2	22	3	5	5	0.23	1	29.27	2	2	NA	80.1	219	40	1	446	1608	5778	1	2	1
11698	2	4	4	NA	NA	1.93	NA	17.19	NA	2	NA	NA	NA	NA	NA	716	785	1925	NA	NA	NA
11699	2	4	3	NA	NA	4.12	NA	14.51	NA	2	NA	NA	157	38	NA	613	880	1652	NA	NA	NA
11700	1	18	4	NA	5	1.84	NA	21.7	2	2	NA	NA	148	58	NA	856	1497	3986	1	1	1
11701	1	16	3	NA	5	3.68	NA	21.11	2	2	NA	NA	133	42	NA	1055	1311	2132	1	1	1
11702	2	63	3	4	3	5	1	36.42	1	2	NA	110	189	36	2	1253	1204	1567	2	2	2
11703	1	15	4	NA	5	0.31	NA	19.88	NA	2	NA	88.9	217	60	NA	1136	1548	2750	1	1	1
11704	1	19	5	NA	5	3.49	NA	23.83	2	2	NA	88	214	43	NA	1561	1087	1251	1	1	1
11705	1	61	4	2	5	0	NA	20.64	2	2	NA	NA	NA	NA	1	NA	NA	NA	2	2	4
11706	2	5	3	NA	NA	1.35	NA	14.64	NA	2	NA	NA	208	39	NA	244	408	969	NA	NA	NA
11707	2	0	1	NA	NA	NA	NA	NA	NA	NA	NA	NA	NA	NA	NA	NA	NA	NA	NA	NA	NA
11708	1	26	4	4	6	5	NA	33.8	1	2	NA	NA	195	36	2	1653	2161	8723	2	2	4
11709	2	45	3	4	1	0.94	2	23.82	2	2	NA	97.7	168	68	2	323	2204	3258	1	2	2
11710	2	10	1	NA	NA	0.35	NA	22.92	NA	2	NA	NA	182	38	NA	352	1114	2444	NA	NA	NA
11711	1	74	3	5	1	4.02	1	25.96	1	2	3	88.2	168	42	1	972	1413	3726	2	1	4
11712	2	15	3	NA	5	5	NA	22.72	NA	2	NA	NA	NA	NA	NA	348	417	820	1	1	1
11713	1	15	3	NA	1	3	NA	17.87	NA	2	NA	93.1	157	52	NA	1847	1995	3598	1	1	1
11714	2	46	4	5	1	5	1	44.45	2	2	NA	120.1	128	55	2	577	869	1309	2	2	4
11715	1	0	4	NA	NA	1.94	NA	NA	NA	NA	NA	NA	NA	NA	NA	410	310	637	NA	NA	NA
11716	2	14	3	NA	5	5	NA	18.99	NA	2	NA	102.9	204	58	NA	438	870	2481	1	2	2
11717	2	85	3	4	2	3.95	NA	NA	1	2	NA	NA	NA	NA	2	NA	NA	NA	2	2	NA
11718	2	7	3	NA	NA	3.42	NA	21.15	NA	2	NA	NA	NA	NA	NA	717	696	1111	NA	NA	NA
11719	1	27	1	2	1	0.17	1	27.52	2	2	1	NA	NA	NA	2	1026	1358	2602	2	1	2
11720	2	20	1	3	6	1.64	1	29.22	2	2	NA	82.1	217	60	2	1086	1577	4534	2	1	2
11721	2	4	1	NA	NA	1.56	NA	21.48	NA	2	NA	NA	167	38	NA	1235	1395	2629	NA	NA	NA
11722	2	25	1	2	1	0.93	2	26.64	2	2	NA	NA	227	63	2	846	1683	2725	2	2	4
11723	1	9	4	NA	NA	0.22	NA	16.84	NA	2	NA	NA	182	54	NA	693	1079	1882	NA	NA	NA
11724	1	44	3	4	1	2.55	1	33.67	2	2	1	NA	176	34	1	700	1051	2895	2	2	4
11725	1	50	3	4	1	3.14	2	26.76	2	2	1	98.4	130	46	1	571	1040	2792	1	1	1
11726	1	3	3	NA	NA	0.23	NA	17.8	NA	2	NA	NA	161	41	NA	945	1496	2538	NA	NA	NA
11727	1	11	3	NA	NA	4.2	NA	21.79	NA	2	NA	NA	215	63	NA	1079	1028	1336	NA	NA	NA
11728	2	2	4	NA	NA	0.88	NA	17.24	NA	2	NA	NA	NA	NA	NA	1553	1581	4270	NA	NA	NA
11729	2	4	1	NA	NA	5	NA	16.33	NA	2	NA	NA	167	68	NA	NA	NA	NA	NA	NA	NA
11730	2	14	1	NA	5	0.47	NA	26.16	NA	2	NA	NA	135	45	NA	636	1107	2005	2	1	4
11731	2	34	3	3	1	2.72	NA	NA	2	2	NA	NA	NA	NA	2	NA	NA	NA	2	2	4
11732	2	41	1	5	1	1.91	2	17.03	2	2	NA	NA	185	78	1	1472	2013	4100	2	2	2
11733	1	70	3	5	1	5	2	20.73	2	2	2	92.5	238	45	2	916	1030	3616	2	1	2
11734	2	49	1	2	1	2.49	2	23.22	2	2	NA	NA	216	48	2	510	1238	2706	2	1	2
11735	2	2	3	NA	NA	2.66	NA	16.25	NA	2	NA	NA	NA	NA	NA	484	603	1055	NA	NA	NA
11736	2	34	2	5	1	5	1	33.06	2	2	NA	NA	195	57	1	773	637	1878	1	1	1
11737	2	10	4	NA	NA	0.38	NA	18.74	NA	2	NA	NA	176	61	NA	806	1337	2681	NA	NA	NA
11738	1	16	1	NA	5	4.14	NA	19.27	2	2	NA	97.2	184	36	NA	1537	1910	2320	1	1	1
11739	1	14	1	NA	5	0.62	NA	22.07	NA	2	NA	NA	NA	NA	NA	754	924	1684	1	1	1
11740	1	38	3	5	5	5	1	28.88	2	2	1	NA	255	35	1	574	359	1604	2	1	2
11741	2	15	3	NA	5	2.32	NA	21.05	NA	2	NA	82.4	176	67	NA	315	813	2622	NA	NA	NA
11742	1	53	1	1	1	2.73	1	32	2	2	2	96.1	175	24	2	437	1023	2140	2	2	4
11743	2	0	1	NA	NA	1.06	NA	NA	NA	NA	NA	NA	NA	NA	NA	331	224	658	NA	NA	NA
11744	1	13	3	NA	NA	2.6	NA	18.17	NA	2	NA	NA	151	43	NA	1175	1392	2416	1	1	1
11745	1	17	3	NA	5	1.2	NA	31.2	2	2	NA	NA	167	31	NA	1552	1718	2861	1	2	2
11746	1	42	1	2	1	0.79	2	27.44	2	2	4	NA	216	40	1	902	2177	3781	1	2	2
11747	1	77	1	1	2	1.04	1	28.52	1	2	3	84.6	122	56	2	1236	1589	2617	2	1	2
11748	2	0	4	NA	NA	0.68	NA	NA	NA	NA	NA	NA	NA	NA	NA	198	324	530	NA	NA	NA
11749	1	2	1	NA	NA	0.68	NA	17.21	NA	2	NA	NA	NA	NA	NA	614	835	2512	NA	NA	NA
11750	1	77	3	3	1	NA	1	25.25	2	2	3	NA	196	64	1	231	894	2379	1	1	2
11751	1	72	1	1	1	2.66	2	26.95	2	2	9	NA	217	35	1	947	1022	1620	2	2	4
11752	2	0	4	NA	NA	1.86	NA	NA	NA	NA	NA	NA	NA	NA	NA	NA	NA	NA	NA	NA	NA
11753	2	5	4	NA	NA	NA	NA	16.3	NA	2	NA	NA	160	50	NA	1157	1096	2567	NA	NA	NA
11754	1	4	1	NA	NA	0.57	NA	16.93	NA	2	NA	NA	117	51	NA	1174	972	1695	NA	NA	NA
11755	2	27	1	2	1	NA	NA	37.09	2	2	NA	100.2	176	37	2	553	867	2021	2	2	4
11756	1	63	4	4	1	1.47	1	37.46	1	1	3	NA	287	51	1	1078	1628	2724	1	2	2
11757	2	0	3	NA	NA	5	NA	NA	NA	NA	NA	NA	NA	NA	NA	666	544	1242	NA	NA	NA
11758	2	13	1	NA	NA	1.13	NA	33.04	NA	2	NA	81.3	198	46	NA	314	886	2851	2	1	4
11759	2	21	1	1	1	1.94	2	22.56	2	2	NA	82.1	140	51	2	214	768	1479	2	2	4
11760	1	61	1	1	1	0.96	1	29.44	2	2	2	121.7	220	48	1	405	860	2334	2	2	2
11761	1	0	3	NA	NA	0.48	NA	NA	NA	NA	NA	NA	NA	NA	NA	3204	2601	4335	NA	NA	NA
11762	1	2	3	NA	NA	3	NA	18.03	NA	2	NA	NA	NA	NA	NA	1501	1393	2892	NA	NA	NA
11763	2	26	4	4	5	NA	2	30.02	1	1	NA	212.3	146	43	1	280	506	1705	1	2	1
11764	2	19	1	NA	1	1.01	NA	23.78	2	2	NA	86.8	254	48	NA	1327	1265	4027	1	1	1
11765	2	29	3	5	1	4.08	2	24.85	2	2	NA	NA	159	36	2	974	1402	2561	2	1	2
11766	2	27	1	1	1	NA	2	25.6	2	2	NA	94.9	188	73	2	800	1507	4103	2	2	4
11767	2	23	5	3	5	0.41	1	45.39	2	2	NA	NA	192	42	1	994	1431	3297	1	2	2
11768	1	17	4	NA	5	2.39	NA	36.96	2	2	NA	99.6	189	39	NA	699	778	983	2	2	4
11769	1	81	3	5	1	5	1	27.34	2	2	1	NA	234	61	1	358	813	2726	1	2	1
11770	2	24	5	5	6	4.51	1	26.86	2	2	NA	NA	228	80	2	753	1118	2055	2	2	4
11771	2	9	3	NA	NA	0.87	NA	16.92	NA	2	NA	NA	158	59	NA	272	651	1604	NA	NA	NA
11772	2	12	4	NA	NA	1.82	NA	29.57	NA	2	NA	82	188	68	NA	1316	2021	3779	2	1	2
11773	1	3	3	NA	NA	5	NA	NA	NA	2	NA	NA	NA	NA	NA	1387	1423	2093	NA	NA	NA
11774	2	4	1	NA	NA	NA	NA	15.16	NA	2	NA	NA	153	64	NA	642	1257	2421	NA	NA	NA
11775	1	53	3	5	1	4.31	1	30.73	2	2	2	101.4	192	38	1	2144	2897	7046	1	2	1
11776	1	15	4	NA	5	0.85	NA	NA	NA	2	NA	NA	NA	NA	NA	NA	NA	NA	NA	NA	NA
11777	1	13	3	NA	NA	0.67	NA	25.24	NA	2	NA	NA	154	37	NA	496	1053	1521	1	2	1
11778	1	33	3	4	1	2.83	1	24.16	2	2	1	99.2	134	42	2	1471	1864	2604	2	2	4
11779	2	18	3	NA	6	0.54	NA	15.88	2	2	NA	93.3	181	76	NA	2675	3008	5519	1	1	1
11780	1	21	3	2	5	2.1	1	26.26	2	2	3	NA	166	63	1	1747	2743	4319	1	1	1
11781	1	0	3	NA	NA	5	NA	NA	NA	NA	NA	NA	NA	NA	NA	NA	NA	NA	NA	NA	NA
11782	2	32	3	4	1	1.93	1	34.51	2	2	NA	92.7	259	45	1	1486	1557	1527	1	1	1
11783	2	14	1	NA	5	1.93	NA	23.07	NA	2	NA	92.5	194	74	NA	963	1143	1778	2	1	2
11784	2	2	3	NA	NA	1.26	NA	16.48	NA	2	NA	NA	NA	NA	NA	963	970	2990	NA	NA	NA
11785	2	79	3	4	1	2.09	2	NA	1	2	NA	82.8	201	67	1	700	1096	2062	2	2	2
11786	1	63	2	4	1	0.09	1	28.09	2	1	3	144.1	209	33	1	462	756	1235	1	2	1
11787	1	27	4	4	5	4.18	2	23.15	2	2	1	NA	86	59	2	NA	NA	NA	2	1	2
11788	2	25	3	4	1	5	1	33.94	2	2	NA	NA	145	48	2	299	743	1705	1	1	1
11789	2	79	3	2	2	0.7	1	23.4	1	2	NA	111.2	216	90	2	397	490	1306	2	2	4
11790	1	7	3	NA	NA	5	NA	15.08	NA	2	NA	NA	163	48	NA	997	1219	2610	NA	NA	NA
11791	2	32	4	3	5	0.98	2	19.66	1	2	NA	NA	306	35	1	492	1101	1840	2	2	4
11792	2	16	3	NA	5	0.27	NA	37.9	2	2	NA	90.6	171	39	NA	118	871	2778	2	2	4
11793	1	18	3	NA	5	2	NA	NA	2	2	NA	NA	160	35	NA	1719	3120	4871	1	1	2
11794	2	12	4	NA	NA	4.53	NA	20.18	NA	2	NA	NA	170	60	NA	783	1267	2147	2	1	2
11795	2	28	4	2	1	0.55	2	28.95	2	2	NA	NA	270	68	2	1368	2029	2486	2	1	2
11796	1	40	1	4	3	1.81	1	25.81	2	2	1	NA	181	36	2	650	857	1668	1	1	1
11797	1	64	1	2	1	2.21	NA	26.8	2	2	NA	103.7	216	47	1	185	647	1685	2	2	4
11798	2	48	4	4	5	2.09	NA	28.98	2	2	NA	95	180	73	1	NA	NA	NA	1	2	2
11799	1	12	1	NA	NA	1.42	NA	18.9	NA	2	NA	NA	174	44	NA	394	551	1167	1	2	2
11800	2	6	3	NA	NA	1.63	NA	15.5	NA	2	NA	NA	NA	NA	NA	312	472	899	NA	NA	NA
11801	1	80	3	3	1	2.51	2	NA	1	1	NA	NA	187	41	1	703	1160	2112	2	2	4
11802	2	0	3	NA	NA	0	NA	NA	NA	NA	NA	NA	NA	NA	NA	2023	1176	2373	NA	NA	NA
11803	2	1	3	NA	NA	0.34	NA	NA	NA	2	NA	NA	NA	NA	NA	222	273	519	NA	NA	NA
11804	2	39	3	5	3	1.81	2	37.15	2	2	NA	NA	208	44	2	499	1077	1076	2	1	2
11805	1	14	3	NA	5	0.51	NA	20.36	NA	2	NA	NA	NA	NA	NA	785	913	1784	2	1	2
11806	2	0	1	NA	NA	0.57	NA	NA	NA	NA	NA	NA	NA	NA	NA	540	477	1443	NA	NA	NA
11807	1	19	3	NA	1	2	NA	24.71	2	2	NA	92.7	160	53	NA	874	1185	2163	1	1	1
11808	1	15	4	NA	5	1.98	NA	18.66	NA	2	NA	81.7	145	61	NA	256	411	616	1	2	2
11809	2	14	1	NA	5	5	NA	22.35	NA	2	NA	88	115	44	NA	149	261	579	1	2	2
11810	2	13	4	NA	NA	2.37	NA	20.54	NA	2	NA	NA	165	40	NA	247	677	1812	2	2	4
11811	2	0	4	NA	NA	1.29	NA	NA	NA	NA	NA	NA	NA	NA	NA	310	202	420	NA	NA	NA
11812	2	71	3	4	1	3.35	2	33.71	1	2	NA	104.9	265	63	2	647	976	2941	2	1	2
11813	1	38	3	2	3	NA	1	NA	1	1	NA	NA	219	53	1	623	1240	2110	2	2	NA
11814	1	18	3	NA	5	NA	NA	23.78	2	2	NA	NA	140	41	NA	3147	3657	6256	1	2	2
11815	1	13	3	NA	NA	1.57	NA	24.74	NA	2	NA	95.3	203	69	NA	873	1079	3094	1	1	2
11816	1	39	3	5	1	NA	1	32.78	2	2	1	NA	183	28	2	802	1762	2988	2	1	2
11817	2	68	1	1	2	5	1	29.89	1	2	NA	103.7	172	34	1	301	402	869	1	2	2
11818	2	49	3	5	5	2.94	1	32.57	1	2	NA	NA	287	34	2	308	1004	2235	2	1	2
11819	1	29	1	1	1	NA	NA	25.49	2	2	NA	99.5	152	52	2	NA	NA	NA	2	2	4
11820	1	58	4	2	1	5	2	44.11	1	2	3	NA	122	27	1	731	1482	2075	2	2	4
11821	2	44	1	1	1	0.67	NA	NA	2	2	NA	NA	NA	NA	2	NA	NA	NA	2	2	4
11822	2	26	3	4	6	5	1	25.88	2	2	NA	NA	315	112	1	732	1039	2234	2	2	4
11823	1	2	4	NA	NA	1.9	NA	15.89	NA	2	NA	NA	NA	NA	NA	373	647	1059	NA	NA	NA
11824	2	18	2	NA	5	2.73	NA	24.96	2	2	NA	NA	154	48	NA	192	585	1677	2	1	2
11825	2	7	4	NA	NA	0.28	NA	15.05	NA	2	NA	NA	201	74	NA	NA	NA	NA	NA	NA	NA
11826	2	69	4	2	2	0.7	2	35.95	1	2	NA	NA	364	49	2	467	489	878	2	2	2
11827	1	0	4	NA	NA	0.44	NA	NA	NA	NA	NA	NA	NA	NA	NA	1016	741	1585	NA	NA	NA
11828	2	84	3	4	1	1.72	2	24.44	1	2	NA	NA	301	55	2	405	647	1050	2	2	4
11829	1	0	3	NA	NA	0.25	NA	NA	NA	NA	NA	NA	NA	NA	NA	NA	NA	NA	NA	NA	NA
11830	1	5	3	NA	NA	2.27	NA	16.13	NA	2	NA	NA	NA	NA	NA	1778	2129	3079	NA	NA	NA
11831	2	15	1	NA	5	1.8	NA	26.25	NA	2	NA	NA	107	45	NA	664	838	1234	1	1	1
11832	2	12	1	NA	NA	0.55	NA	18.84	NA	2	NA	NA	175	57	NA	572	666	914	1	1	1
11833	2	77	3	4	1	0.25	1	24.6	2	2	NA	92.7	215	114	2	968	1383	3384	2	2	4
11834	1	8	4	NA	NA	1.03	NA	NA	NA	2	NA	NA	162	65	NA	945	1509	3405	NA	NA	NA
11835	1	66	3	5	1	4.19	1	21.79	2	2	1	NA	161	41	2	2111	2760	4840	2	1	2
11836	2	49	3	2	1	NA	1	22.15	2	2	NA	94.4	191	74	1	596	765	2046	2	2	4
11837	2	41	1	1	1	NA	2	27.39	2	2	NA	NA	179	37	2	133	181	731	1	2	2
11838	2	65	3	3	1	2.58	2	29.33	1	2	NA	NA	246	71	2	764	970	1671	2	1	2
11839	2	14	1	NA	5	0.51	NA	18.49	NA	2	NA	NA	158	59	NA	326	579	508	2	2	4
11840	1	51	3	4	6	0.75	1	22.57	2	2	1	NA	188	42	2	946	1044	2414	2	1	2
11841	2	61	3	1	5	1.13	2	NA	1	2	NA	NA	245	54	2	225	294	809	2	2	NA
11842	1	83	3	4	1	3.45	2	NA	1	2	4	NA	NA	NA	1	NA	NA	NA	2	1	2
11843	2	14	3	NA	5	3.55	NA	23.84	NA	2	NA	83.5	132	48	NA	989	1207	1361	1	2	2
11844	1	17	3	NA	5	2	NA	19.63	2	2	NA	98.7	108	40	NA	1187	2198	5046	1	1	1
11845	2	0	1	NA	NA	0.71	NA	NA	NA	NA	NA	NA	NA	NA	NA	576	387	833	NA	NA	NA
11846	1	56	3	5	3	5	NA	NA	1	2	NA	NA	NA	NA	1	NA	NA	NA	2	2	4
11847	2	17	1	NA	5	0.62	NA	25.02	2	2	NA	80.7	211	80	NA	142	507	657	2	2	4
11848	1	14	1	NA	5	3.54	NA	20.47	NA	2	NA	94.8	114	55	NA	1663	1877	2998	1	1	1
11849	1	3	1	NA	NA	1.22	NA	15.96	NA	2	NA	NA	NA	NA	NA	549	570	866	NA	NA	NA
11850	2	1	4	NA	NA	0.11	NA	NA	NA	2	NA	NA	NA	NA	NA	1120	1166	2409	NA	NA	NA
11851	1	15	3	NA	5	2.55	NA	35.24	NA	2	NA	NA	188	40	NA	1149	1439	3147	1	1	1
11852	1	12	4	NA	NA	0.64	NA	21.73	NA	2	NA	96.3	110	56	NA	800	1123	2087	NA	NA	NA
11853	2	27	1	1	1	0.76	2	29.4	2	2	NA	NA	258	61	2	695	1179	2572	2	2	4
11854	1	5	3	NA	NA	5	NA	13.82	NA	2	NA	NA	188	50	NA	1257	1410	1812	NA	NA	NA
11855	2	6	4	NA	NA	0.68	NA	13.66	NA	2	NA	NA	192	54	NA	633	821	1448	NA	NA	NA
11856	2	31	3	2	1	1.51	1	27.24	2	2	NA	100.1	172	45	1	402	656	1185	1	1	1
11857	1	0	3	NA	NA	2.26	NA	NA	NA	NA	NA	NA	NA	NA	NA	466	444	1062	NA	NA	NA
11858	1	17	1	NA	5	NA	NA	28.74	2	2	NA	NA	236	51	NA	2018	2376	3943	1	1	1
11859	1	7	2	NA	NA	1.01	NA	20.08	NA	2	NA	NA	NA	NA	NA	1660	1349	1519	NA	NA	NA
11860	2	28	5	4	1	3.06	NA	NA	1	2	NA	NA	NA	NA	1	NA	NA	NA	2	2	4
11861	2	2	4	NA	NA	0.82	NA	14.84	NA	2	NA	NA	NA	NA	NA	1322	1326	2821	NA	NA	NA
11862	2	32	1	4	1	NA	1	20.75	2	2	NA	NA	NA	NA	2	537	791	1422	1	2	2
11863	2	52	3	4	1	4.92	1	22.33	2	2	NA	108.9	224	46	1	135	247	2275	1	1	1
11864	2	14	1	NA	5	0.85	NA	37.47	NA	2	NA	NA	150	42	NA	2240	2704	4055	1	2	2
11865	2	5	3	NA	NA	2.76	NA	16.92	NA	2	NA	NA	135	55	NA	1014	1070	2323	NA	NA	NA
11866	1	9	1	NA	NA	2.76	NA	28.58	NA	2	NA	NA	126	35	NA	1636	1445	2227	NA	NA	NA
11867	2	82	3	3	1	2.18	2	29.83	2	2	NA	NA	209	55	2	947	1109	2582	2	1	2
11868	1	17	1	NA	5	1.22	NA	NA	NA	2	NA	NA	NA	NA	NA	NA	NA	NA	2	2	4
11869	2	83	3	5	5	2.44	1	24.69	1	2	NA	111.7	216	42	2	721	1099	1911	2	1	2
11870	1	27	3	5	1	2.26	2	26.79	2	2	1	NA	242	32	2	3373	3308	3913	1	2	2
11871	1	9	3	NA	NA	2.25	NA	14.78	NA	2	NA	NA	144	42	NA	1028	1379	2409	NA	NA	NA
11872	1	11	1	NA	NA	2.83	NA	24.61	NA	2	NA	NA	NA	NA	NA	1364	1441	2400	NA	NA	NA
11873	1	18	3	NA	5	1.37	NA	23.7	2	2	NA	NA	203	51	NA	NA	NA	NA	2	2	4
11874	1	5	3	NA	NA	4.28	NA	14.76	NA	2	NA	NA	150	47	NA	720	991	1791	NA	NA	NA
11875	2	1	2	NA	NA	1.44	NA	NA	NA	2	NA	NA	NA	NA	NA	813	891	2197	NA	NA	NA
11876	2	82	3	2	2	0.98	1	23.38	1	1	NA	NA	214	47	2	3169	1372	4613	2	2	4
11877	2	3	1	NA	NA	0.41	NA	17.73	NA	2	NA	NA	NA	NA	NA	1746	2010	3683	NA	NA	NA
11878	2	33	1	3	4	0.34	2	34.6	2	2	NA	NA	174	43	1	293	654	1526	2	2	4
11879	2	8	1	NA	NA	NA	NA	13.43	NA	2	NA	NA	NA	NA	NA	989	1158	2351	NA	NA	NA
11880	2	7	4	NA	NA	4.35	NA	15.28	NA	2	NA	NA	160	37	NA	840	880	907	NA	NA	NA
11881	2	29	3	4	1	2.46	NA	NA	2	2	NA	92.7	221	44	1	917	1145	2354	2	2	4
11882	1	45	4	2	6	0.68	1	26.87	2	2	1	NA	164	32	1	593	1424	2281	2	1	NA
11883	1	4	3	NA	NA	1.64	NA	14.99	NA	2	NA	NA	NA	NA	NA	684	846	1191	NA	NA	NA
11884	1	0	2	NA	NA	0.08	NA	NA	NA	NA	NA	NA	NA	NA	NA	668	537	1077	NA	NA	NA
11885	1	1	1	NA	NA	2.38	NA	NA	NA	2	NA	NA	NA	NA	NA	34	32	226	NA	NA	NA
11886	1	13	4	NA	NA	1.78	NA	19.2	NA	2	NA	NA	145	48	NA	1537	2140	2971	1	1	1
11887	2	15	3	NA	5	4.31	NA	20.78	NA	2	NA	89.6	137	37	NA	738	1264	2434	1	1	1
11888	2	6	4	NA	NA	2.76	NA	14.88	NA	2	NA	NA	159	46	NA	NA	NA	NA	NA	NA	NA
11889	1	52	2	4	1	2.41	1	26.3	2	2	1	NA	189	44	1	1861	2314	7498	2	1	4
11890	2	16	4	NA	5	2.33	NA	25.31	2	2	NA	87.4	186	51	NA	563	694	2117	2	2	4
11891	1	0	4	NA	NA	0	NA	NA	NA	NA	NA	NA	NA	NA	NA	NA	NA	NA	NA	NA	NA
11892	2	7	4	NA	NA	2.27	NA	14.48	NA	2	NA	NA	247	78	NA	986	994	2532	NA	NA	NA
11893	1	70	3	5	1	4.28	1	29.87	2	2	1	NA	211	53	2	567	1700	3638	2	1	2
11894	2	80	3	5	2	5	2	36.19	2	1	NA	182.3	205	37	2	531	1438	4190	2	2	4
11895	2	9	1	NA	NA	4.01	NA	15.81	NA	2	NA	NA	161	42	NA	1204	1248	1491	NA	NA	NA
11896	1	12	4	NA	NA	1.94	NA	19.93	NA	2	NA	76.4	153	44	NA	709	677	1008	1	1	1
11897	2	0	1	NA	NA	0.75	NA	NA	NA	NA	NA	NA	NA	NA	NA	809	565	1485	NA	NA	NA
11898	1	30	4	5	5	1.51	1	36.08	2	2	1	76.2	184	34	2	1492	2296	2069	1	1	1
11899	2	7	4	NA	NA	1.02	NA	14.07	NA	2	NA	NA	204	61	NA	163	339	2107	NA	NA	NA
11900	1	18	4	NA	5	0.77	NA	32.84	NA	2	NA	90.3	NA	NA	NA	315	487	764	1	1	1
11901	2	19	4	NA	5	1.23	NA	35.63	2	2	NA	NA	168	47	NA	467	853	1866	1	1	1
11902	2	19	1	NA	5	1.8	NA	24.89	2	2	NA	NA	169	46	NA	257	635	1929	2	1	2
11903	1	19	3	NA	5	1.16	NA	23.86	2	2	NA	NA	145	45	NA	1324	1424	2151	1	2	2
11904	1	51	5	4	1	0	2	47.16	2	1	1	NA	177	32	1	574	1295	4401	1	1	1
11905	2	0	4	NA	NA	1.2	NA	NA	NA	NA	NA	NA	NA	NA	NA	715	457	1279	NA	NA	NA
11906	2	70	2	3	2	0.52	2	30.03	2	2	NA	NA	248	58	1	1091	1163	3651	1	2	2
11907	2	18	4	NA	1	0.53	NA	17.74	2	2	NA	NA	133	47	NA	1027	1691	2868	2	2	4
11908	1	1	3	NA	NA	1.19	NA	NA	NA	2	NA	NA	NA	NA	NA	822	1008	1635	NA	NA	NA
11909	1	0	4	NA	NA	0.48	NA	NA	NA	NA	NA	NA	NA	NA	NA	762	523	1259	NA	NA	NA
11910	2	33	3	5	1	4.97	1	19.08	2	2	NA	NA	139	57	1	1196	1881	3548	2	1	2
11911	1	2	3	NA	NA	3.4	NA	15.87	NA	2	NA	NA	NA	NA	NA	618	496	885	NA	NA	NA
11912	1	42	3	3	3	2.82	1	30.54	2	2	1	82.3	184	56	1	594	1926	3147	2	2	4
11913	2	38	3	3	1	5	1	23.11	2	2	NA	98.7	170	66	2	696	1145	2189	1	1	1
11914	1	0	2	NA	NA	0.45	NA	NA	NA	NA	NA	NA	NA	NA	NA	NA	NA	NA	NA	NA	NA
11915	1	12	1	NA	NA	2.51	NA	18.75	NA	2	NA	NA	182	42	NA	780	1598	3184	2	1	4
11916	2	0	1	NA	NA	0.62	NA	NA	NA	NA	NA	NA	NA	NA	NA	NA	NA	NA	NA	NA	NA
11917	2	39	4	4	1	2.87	NA	21.91	2	2	NA	NA	NA	NA	2	NA	NA	NA	1	2	2
11918	1	85	3	4	1	1.66	2	NA	2	2	NA	99.1	254	34	2	2328	2339	3502	2	1	4
11919	2	78	3	3	2	1.02	1	26.85	1	1	NA	90.5	195	56	1	314	869	1730	1	2	2
11920	1	5	3	NA	NA	5	NA	13.75	NA	2	NA	NA	146	46	NA	1769	1521	3002	NA	NA	NA
11921	2	35	3	3	3	1.34	1	22.1	2	2	NA	76.5	183	47	1	637	1008	1775	2	2	4
11922	1	38	3	3	1	3.59	1	24.25	2	2	1	96.8	167	55	1	1615	2296	4553	1	1	1
11923	2	32	3	3	1	5	NA	NA	2	2	NA	NA	NA	NA	2	NA	NA	NA	2	1	4
11924	2	14	1	NA	5	1.73	NA	29.66	NA	2	NA	NA	174	47	NA	449	675	672	2	1	2
11925	1	1	4	NA	NA	0.26	NA	NA	NA	2	NA	NA	NA	NA	NA	NA	NA	NA	NA	NA	NA
11926	1	78	3	1	1	0.72	1	27.31	1	2	2	124.8	175	37	2	702	1078	2303	2	2	4
11927	2	0	4	NA	NA	3.76	NA	NA	NA	NA	NA	NA	NA	NA	NA	858	672	1074	NA	NA	NA
11928	1	2	3	NA	NA	3.98	NA	16.08	NA	2	NA	NA	NA	NA	NA	775	1123	1856	NA	NA	NA
11929	1	15	3	NA	5	3.12	NA	18.94	NA	2	NA	98	106	32	NA	2553	1908	2207	1	1	1
11930	2	74	1	4	1	NA	2	22.05	2	2	NA	114.7	271	48	2	985	1217	3204	2	1	2
11931	1	65	3	2	2	0.69	1	38.71	1	2	4	NA	143	38	1	275	831	1445	2	2	NA
11932	1	14	4	NA	5	0.66	NA	16.21	NA	2	NA	NA	NA	NA	NA	1561	2052	3760	2	2	4
11933	1	79	3	1	1	1.03	2	20.7	1	2	3	NA	124	54	2	729	1269	2668	2	2	2
11934	1	18	5	NA	5	1.03	NA	23.74	NA	2	NA	110.2	149	45	NA	135	278	420	1	2	2
11935	2	31	3	5	1	5	1	33.92	1	2	NA	86.6	303	48	2	531	592	1208	2	1	4
11936	1	2	1	NA	NA	NA	NA	NA	NA	2	NA	NA	NA	NA	NA	NA	NA	NA	NA	NA	NA
11937	1	34	4	2	1	2.11	1	19.94	2	2	2	90.7	240	85	2	1565	2087	3212	1	2	2
11938	1	19	1	NA	5	2.9	NA	24.24	2	2	NA	NA	195	43	NA	3020	3439	3701	2	1	2
11939	1	67	4	2	3	3.05	2	24.06	2	2	1	NA	183	45	2	448	1453	2731	2	1	2
11940	1	18	1	NA	5	2.6	NA	22.2	2	2	NA	NA	199	45	NA	456	768	3251	1	1	1
11941	2	38	4	4	1	1.28	1	26.23	2	1	NA	83.8	266	68	2	322	521	1165	2	2	NA
11942	2	4	4	NA	NA	0.68	NA	14.24	NA	2	NA	NA	180	55	NA	551	682	1107	NA	NA	NA
11943	1	3	3	NA	NA	1.42	NA	17.42	NA	2	NA	NA	NA	NA	NA	2582	2197	3346	NA	NA	NA
11944	1	35	3	3	5	1.69	1	26.05	1	2	1	98.7	221	38	2	425	458	721	2	1	2
11945	1	4	3	NA	NA	1.35	NA	18.41	NA	2	NA	NA	193	61	NA	1511	1566	2793	NA	NA	NA
11946	2	40	3	5	1	2.55	1	24.72	2	2	NA	NA	152	55	2	1359	1678	3451	1	2	2
11947	2	15	1	NA	5	0.55	NA	19.63	NA	2	NA	NA	151	53	NA	1931	2156	3617	1	2	2
11948	1	71	5	4	1	4.02	2	23.7	1	2	NA	NA	143	34	2	393	775	4008	2	1	2
11949	2	11	4	NA	NA	0.47	NA	22.5	NA	2	NA	NA	150	66	NA	1037	1901	2630	NA	NA	NA
11950	2	85	3	1	1	1.72	NA	29.2	2	2	NA	113.6	216	36	2	424	838	2245	2	2	2
11951	1	15	2	NA	5	0.47	NA	26.08	NA	2	NA	84.6	145	46	NA	151	686	1840	1	1	1
11952	2	5	5	NA	NA	3.31	NA	15.51	NA	2	NA	NA	124	49	NA	1073	990	1713	NA	NA	NA
11953	1	62	4	4	1	4.66	1	35.31	1	2	1	NA	220	39	1	NA	NA	NA	2	2	4
11954	1	50	3	4	1	2.35	2	27.31	2	2	2	NA	210	56	1	1140	1367	3085	2	2	4
11955	2	44	4	4	2	2.91	NA	42.11	1	1	NA	NA	214	67	2	NA	NA	NA	2	1	2
11956	1	18	5	NA	5	NA	NA	20.94	2	2	NA	98.9	125	38	NA	808	1565	3217	1	2	2
11957	1	18	1	NA	5	1.65	NA	21.69	2	2	NA	NA	166	70	NA	606	1254	4740	1	2	2
11958	1	11	3	NA	NA	1.07	NA	20.53	NA	2	NA	NA	138	52	NA	557	977	1874	NA	NA	NA
11959	2	67	3	3	2	1.05	1	46.48	1	2	NA	NA	190	36	1	549	587	1753	2	2	4
11960	1	60	3	5	1	5	1	27.84	2	2	3	107.4	232	69	1	1679	1857	4683	2	1	2
11961	1	69	4	5	1	2.53	2	42.44	1	1	3	NA	188	42	1	756	1178	1750	2	2	2
11962	1	0	4	NA	NA	0.78	NA	NA	NA	NA	NA	NA	NA	NA	NA	1311	750	1759	NA	NA	NA
11963	2	18	3	NA	5	3.75	NA	19.25	2	2	NA	93.1	132	50	NA	657	879	2425	1	1	1
11964	2	33	3	5	1	5	NA	NA	2	2	NA	NA	NA	NA	2	NA	NA	NA	2	2	2
11965	1	47	3	4	3	4.31	1	NA	2	2	7	NA	185	36	2	1243	1384	1673	2	2	2
11966	2	45	3	3	3	5	1	42.85	1	2	NA	NA	194	41	1	520	731	1874	2	1	2
11967	2	6	4	NA	NA	NA	NA	17.59	NA	2	NA	NA	209	55	NA	1247	1709	3993	NA	NA	NA
11968	2	53	3	4	1	4.35	2	34.92	1	2	NA	NA	240	42	2	1865	1912	4907	2	1	4
11969	1	20	1	3	5	2.06	1	NA	NA	2	1	NA	154	35	2	1147	1298	3459	1	1	4
11970	2	19	4	NA	5	NA	NA	27.82	2	2	NA	NA	143	55	NA	483	999	3090	2	1	4
11971	2	6	1	NA	NA	1.19	NA	16.24	NA	2	NA	NA	147	64	NA	639	1086	1307	NA	NA	NA
11972	2	85	3	3	1	1.38	2	28.83	1	2	NA	NA	262	56	2	372	530	1805	1	2	2
11973	1	1	3	NA	NA	NA	NA	NA	NA	2	NA	NA	NA	NA	NA	642	689	1243	NA	NA	NA
11974	2	36	4	2	1	0.78	2	25.53	2	2	NA	NA	154	48	2	395	753	2090	2	2	2
11975	2	66	1	1	1	2.55	2	23.09	1	2	NA	NA	251	60	1	1764	3025	5314	2	2	4
11976	2	4	4	NA	NA	2.53	NA	20.37	NA	2	NA	NA	NA	NA	NA	439	448	1471	NA	NA	NA
11977	2	18	1	NA	5	3.51	NA	20.05	2	2	NA	91.4	144	44	NA	224	591	1140	1	1	2
11978	1	15	3	NA	5	NA	NA	18.66	NA	2	NA	91.7	133	35	NA	1177	2536	3140	1	1	2
11979	2	63	3	4	1	4.74	1	24.39	2	2	NA	94.4	253	84	1	409	952	2190	2	1	4
11980	1	8	1	NA	NA	1.76	NA	18.39	NA	2	NA	NA	NA	NA	NA	1737	1706	2862	NA	NA	NA
11981	2	16	4	NA	5	0.68	NA	46.24	2	2	NA	NA	123	42	NA	513	771	1730	1	2	4
11982	1	68	1	1	3	1.63	2	29.85	2	2	1	98.7	163	35	2	1343	1590	2972	1	2	2
11983	1	12	3	NA	NA	2.42	NA	17.51	NA	2	NA	92.6	149	42	NA	681	831	2457	2	1	2
11984	2	19	4	NA	5	0.16	NA	43.77	1	2	NA	NA	119	34	NA	289	479	1351	2	2	4
11985	1	8	4	NA	NA	2.86	NA	19.66	NA	2	NA	NA	130	79	NA	2691	3176	5265	NA	NA	NA
11986	2	74	3	3	1	2.68	NA	NA	2	2	NA	NA	NA	NA	1	NA	NA	NA	2	2	4
11987	1	46	1	1	1	2.15	1	30.5	2	1	1	196.6	220	41	1	831	2077	3010	2	1	4
11988	1	4	4	NA	NA	2.11	NA	15.82	NA	2	NA	NA	113	64	NA	963	1901	5324	NA	NA	NA
11989	2	11	3	NA	NA	0.94	NA	26.41	NA	2	NA	NA	149	46	NA	735	1090	2615	NA	NA	NA
11990	1	37	1	1	4	0.79	1	21.26	2	2	NA	NA	179	67	1	NA	NA	NA	2	2	4
11991	1	10	5	NA	NA	0	NA	18.76	NA	2	NA	NA	185	65	NA	215	650	1107	NA	NA	NA
11992	2	2	3	NA	NA	1.09	NA	14.38	NA	2	NA	NA	NA	NA	NA	705	763	1176	NA	NA	NA
11993	2	4	4	NA	NA	1.03	NA	14.55	NA	2	NA	NA	127	29	NA	130	530	1164	NA	NA	NA
11994	1	13	4	NA	NA	0.05	NA	23.07	NA	2	NA	NA	NA	NA	NA	NA	NA	NA	NA	NA	NA
11995	1	79	3	3	2	2.03	1	27.08	1	2	4	NA	137	36	1	845	1003	2062	2	2	2
11996	1	16	1	NA	5	0.93	NA	28.41	2	2	NA	100.2	161	29	NA	464	1016	1388	1	2	2
11997	1	12	5	NA	NA	4.25	NA	31.46	NA	2	NA	NA	171	33	NA	503	585	1484	1	1	4
11998	2	21	1	1	5	0.42	2	36.9	2	2	NA	NA	122	48	2	2194	2808	7214	1	1	2
[truncated: 19,162 more rows]
